# Supplementary material for: Phosphoproteomics identifies a bimodal EPHA2 receptor switch that promotes embryonic stem cell differentiation
Source: Nat Commun. 2020 Mar 13;11:1357. doi: 10.1038/s41467-020-15173-4 (PMC7070061; doi:10.1038/s41467-020-15173-4)
Supplement: Supplementary file 4 — Source Data [file 41467_2020_15173_MOESM4_ESM.xlsx]

## Sheet: Fig 1c
Sites	logFC_5minsvsCtrl	p.mod1	q.mod1	logFC_20minsvsCtrl	p.mod2	q.mod2	logFC_20vs5mins	p.mod3	q.mod3
Ddi2_S194	3.84656	1.41545e-11	8.60059e-08	2.48745	1.49898e-09	1.68118e-06	-1.35911	3.49858e-08	0.000153194
Mllt3_S302	2.8272	1.01006e-11	8.60059e-08	1.65709	2.83775e-09	2.54614e-06	-1.17011	6.34934e-08	0.000153194
Q9R0L6_S1280	2.53581	6.3308e-11	1.07477e-07	1.30923	6.77219e-08	1.86008e-05	-1.22658	4.49654e-08	0.000153194
Pja2_S392	2.88525	6.07984e-11	1.07477e-07	1.47322	7.12984e-08	1.91311e-05	-1.41203	3.73683e-08	0.000153194
Hps1_S282	2.66842	8.0592e-11	1.13894e-07	1.527	3.20267e-08	1.1647e-05	-1.14142	7.62856e-08	0.000153194
Ythdc2_S1216	2.38059	8.38801e-11	1.13894e-07	1.04697	4.61393e-07	6.40175e-05	-1.33363	1.49169e-08	0.000153194
Mtcl1_S1114	1.64559	6.8122e-09	1.82057e-06	0.482503	0.000963817	0.0132094	-1.16308	7.9338e-08	0.000153194
Cnot2_S157_S165	2.98793	8.09492e-09	2.06836e-06	1.05012	0.000307858	0.00590459	-1.9378	5.9372e-08	0.000153194
Abi1_S222_S225	2.25426	2.01605e-10	1.8254e-07	1.15785	2.32972e-07	3.91934e-05	-1.0964	1.00294e-07	0.000154927
Lrrc41_S326	1.75344	1.02169e-09	6.03308e-07	0.630152	2.62549e-05	0.0009602	-1.12329	9.23728e-08	0.000154927
Taf7_S171	2.48422	1.57504e-10	1.64549e-07	1.23879	2.13689e-07	3.73499e-05	-1.24542	1.34566e-07	0.000186676
Scrib_S694	-0.771523	1.56173e-05	0.000560979	0.476071	0.000748209	0.0109574	1.24759	1.45017e-07	0.000186676
R3hdm2_S921	2.56918	1.53298e-09	7.75101e-07	1.04464	1.29396e-05	0.000600513	-1.52453	1.7932e-07	0.000213077
Sohlh2_S337	1.57642	6.83644e-09	1.82057e-06	0.464679	0.000618982	0.00961965	-1.11174	2.25795e-07	0.000249137
Dnajc6_S591	2.4926	8.50735e-10	5.50203e-07	1.22401	1.32432e-06	0.000118715	-1.26859	3.17201e-07	0.000306243
Cep170b_S1166	0.758091	1.66226e-05	0.00058357	-0.410301	0.00306019	0.0296684	-1.16839	2.99538e-07	0.000306243
Cdca2_S207	3.21593	1.00631e-10	1.13894e-07	2.11983	8.74221e-09	4.86246e-06	-1.09609	4.28008e-07	0.000388914
Tcf20_S1287	1.19758	6.95346e-08	9.83735e-06	0.258669	0.0204829	0.101949	-0.938909	5.54326e-07	0.000475712
Znf281_S197	1.32206	4.57372e-09	1.44461e-06	0.52021	4.27622e-05	0.00137575	-0.801849	6.2086e-07	0.000504768
Oxr1_S201	2.24664	3.74664e-10	2.99324e-07	1.31444	1.09284e-07	2.31904e-05	-0.932191	8.17355e-07	0.000573904
Itsn1_S969	1.72269	1.91055e-09	8.37037e-07	0.793283	4.74639e-06	0.000295739	-0.929408	7.80469e-07	0.000573904
Rai14_S281	0.970303	5.34342e-07	3.78523e-05	0.0585208	0.553225	0.544734	-0.911782	7.70953e-07	0.000573904
Q80WR5_S22	1.24765	3.37377e-08	5.80012e-06	0.375278	0.00175669	0.0201043	-0.872373	9.64992e-07	0.000621103
Sptan1_S1031	-0.622238	3.63703e-05	0.00107383	0.293348	0.00862006	0.0601732	0.915586	9.60093e-07	0.000621103
Wnk4_S676	2.80038	4.44472e-10	3.23357e-07	1.75931	6.3373e-08	1.80271e-05	-1.04106	1.05275e-06	0.000625465
Phf23_S124	1.35845	1.60964e-07	1.78081e-05	0.340634	0.0199681	0.10056	-1.01782	1.04193e-06	0.000625465
Gtse1_S200	2.02373	4.01e-07	3.09442e-05	0.457452	0.0498338	0.170356	-1.56628	1.44319e-06	0.000825677
Atf7_T326	1.55932	1.82416e-07	1.90575e-05	0.333726	0.0308755	0.131292	-1.2256	1.59009e-06	0.000877234
Tns3_S745	2.75611	3.47999e-09	1.27426e-06	1.45066	2.51738e-06	0.000184132	-1.30545	1.66357e-06	0.000886122
Shroom3_S810	2.83644	1.13059e-08	2.59427e-06	1.49397	8.25555e-06	0.000425701	-1.34247	1.94807e-06	0.000942492
Gtse1_S476	1.47229	1.17725e-07	1.41494e-05	0.376439	0.00995239	0.0655441	-1.09585	1.90811e-06	0.000942492
Sh3bp1_S677	1.02758	3.2687e-07	2.70783e-05	0.19393	0.0660274	0.19787	-0.833649	1.95243e-06	0.000942492
Pnpla6_S356	1.57177	1.12631e-08	2.59427e-06	0.683321	4.02786e-05	0.00131576	-0.888446	2.31969e-06	0.00108584
Tns3_S745_S752	2.55142	1.15491e-09	6.27418e-07	1.59123	1.75645e-07	3.32949e-05	-0.960194	2.44567e-06	0.00111114
Slc12a6_S1029	1.67854	2.20194e-07	2.17579e-05	0.540035	0.00577813	0.0459607	-1.1385	2.63898e-06	0.00116471
Exoc4_S32	2.35103	1.00281e-10	1.13894e-07	1.56024	7.58546e-09	4.43868e-06	-0.79079	2.83017e-06	0.0011744
Limch1_S377	1.10179	6.84157e-08	9.78093e-06	0.352633	0.00173853	0.0199572	-0.749159	2.88901e-06	0.0011744
Hirip3_S446	1.23468	2.43331e-07	2.31105e-05	0.324502	0.0149108	0.0844249	-0.910176	2.8636e-06	0.0011744
C2cd5_S304	1.2551	7.23524e-08	1.00271e-05	0.420017	0.00141729	0.0172935	-0.835081	3.07522e-06	0.00121804
Riok2_S412	0.866531	7.54241e-07	4.90131e-05	0.127441	0.164113	0.31677	-0.73909	3.33351e-06	0.00126065
Kat6b_S359	-0.662098	0.00191175	0.0229685	0.682639	0.000634611	0.00981394	1.34474	3.34602e-06	0.00126065
Vim_S7	1.69947	2.72158e-09	1.08715e-06	0.892587	1.84851e-06	0.000148085	-0.806881	3.88322e-06	0.00132518
Tbc1d5_S578_S582	1.57679	3.56528e-09	1.27426e-06	0.830243	2.43811e-06	0.000182297	-0.746551	4.03201e-06	0.00132518
Cep97_S306	1.96382	6.65147e-09	1.82057e-06	0.982169	7.00336e-06	0.000377021	-0.981655	3.92928e-06	0.00132518
Kat6b_S356	2.11345	8.85829e-08	1.1795e-05	0.952804	0.000298893	0.0058108	-1.16064	3.78826e-06	0.00132518
Gli2_S230	1.79672	2.21079e-07	2.17579e-05	0.4921	0.00986738	0.0654192	-1.30462	3.96877e-06	0.00132518
Mvb12a_S168	-0.658871	0.000661481	0.0102851	0.529282	0.0027953	0.0280333	1.18815	3.98811e-06	0.00132518
Ap4e1_S851	2.24097	1.65508e-09	7.75122e-07	1.25137	6.40971e-07	7.70229e-05	-0.989597	4.20673e-06	0.0013538
Klf13_S269	2.03261	2.50775e-10	2.12869e-07	1.27839	3.12425e-08	1.1647e-05	-0.754218	4.85837e-06	0.00144324
Brd8_S268	1.86176	1.61464e-07	1.78081e-05	0.64652	0.00217533	0.0234214	-1.21524	4.81384e-06	0.00144324
Hal_S648	0.989341	3.57871e-06	0.000170137	0.0738571	0.558457	0.546478	-0.915484	4.76074e-06	0.00144324
Rai14_S318	0.208362	0.0478106	0.185473	0.992944	4.98855e-07	6.65228e-05	0.784582	4.84274e-06	0.00144324
A2AQ25_S1550	1.64463	3.23712e-08	5.63653e-06	0.714861	0.000102556	0.00264418	-0.929768	5.3239e-06	0.00155169
Axin1_S576	1.43283	3.33098e-06	0.000162062	0.160539	0.394017	0.473057	-1.27229	5.48627e-06	0.0015694
Ppp1r12a_S507	2.8673	2.71056e-11	8.60059e-08	2.06679	8.62042e-10	1.44025e-06	-0.800507	6.31614e-06	0.00177395
Ubap2_S1018	1.67076	1.03622e-07	1.2794e-05	0.688087	0.000471693	0.00798531	-0.982677	6.49476e-06	0.00179154
Zfp36l1_S92	1.61475	1.1086e-08	2.59427e-06	0.803202	1.15857e-05	0.000548207	-0.811551	6.74569e-06	0.001806
Flnc_S2625	1.24291	3.76224e-08	6.30826e-06	0.51674	0.00015147	0.00346696	-0.726173	6.78102e-06	0.001806
Tbc1d1_S521	-0.512739	0.00130962	0.017319	0.428042	0.00332873	0.0313055	0.940781	6.99339e-06	0.00183099
Eps8_S58	1.13406	1.28747e-07	1.5074e-05	0.408582	0.00124548	0.0157777	-0.72548	7.78104e-06	0.00194544
Clasp1_S280	1.26522	3.53574e-07	2.91035e-05	0.370463	0.00903837	0.0622066	-0.894755	7.80871e-06	0.00194544
Gtse1_S493	0.960269	7.42299e-07	4.87031e-05	0.226189	0.038119	0.147209	-0.73408	7.65987e-06	0.00194544
Ranbp2_S1098	0.758883	2.45141e-05	0.000783386	-0.0900809	0.438666	0.494754	-0.848964	7.93427e-06	0.00194544
Gtse1_S311	1.66024	5.01086e-07	3.6008e-05	0.524197	0.00834993	0.0590842	-1.13604	8.62648e-06	0.00208212
Arhgap27_S469	0.412255	0.0006981	0.0106531	-0.281607	0.0108565	0.0691499	-0.693862	8.89424e-06	0.00211372
Ccdc18_S1354	1.49533	2.83657e-08	5.13665e-06	0.699754	4.66508e-05	0.00147384	-0.79558	9.29143e-06	0.00217465
Zranb2_S275_S280	0.974186	2.74974e-06	0.000139871	0.143042	0.227501	0.370925	-0.831145	9.86706e-06	0.00220897
Serbp1_S391	0.678809	0.000396428	0.00687624	1.60217	1.10027e-07	2.31904e-05	0.923362	9.76185e-06	0.00220897
Jmjd1c_S138	0.312544	0.0037331	0.0372921	0.966653	2.3948e-07	3.97909e-05	0.65411	9.60925e-06	0.00220897
Afdn_S1795	2.93841	9.74806e-10	6.01788e-07	1.90452	8.82792e-08	2.12163e-05	-1.03389	1.03042e-05	0.0022636
Knl1_S794	0.402701	0.00134554	0.0176211	1.10302	1.6069e-07	3.08952e-05	0.70032	1.04041e-05	0.0022636
Eya3_S194	1.4518	3.16413e-07	2.65269e-05	2.23193	3.0533e-09	2.56831e-06	0.780137	1.07219e-05	0.00230034
Xrcc6_S518	0.892973	0.000161794	0.00346594	1.85555	1.10278e-07	2.31904e-05	0.962574	1.19112e-05	0.00252049
Fam193a_S354	1.89397	2.11761e-08	4.10861e-06	1.01549	1.16089e-05	0.000548207	-0.87848	1.27969e-05	0.00256722
Mrtfa_S351	2.09259	6.60339e-08	9.54085e-06	1.13076	3.66508e-05	0.00123848	-0.961827	1.25169e-05	0.00256722
Fgd1_S714	1.10312	8.98587e-07	5.57268e-05	0.338556	0.0143887	0.0826158	-0.764568	1.24815e-05	0.00256722
Srek1ip1_S96	0.847757	5.30511e-05	0.00144973	-0.137896	0.34099	0.442892	-0.985653	1.27483e-05	0.00256722
Tdrd3_S604	1.3714	6.06109e-08	9.04602e-06	0.611905	0.000132514	0.00313988	-0.759491	1.33582e-05	0.00263187
Oxr1_S204	-0.957112	2.54588e-06	0.000130401	-0.156901	0.160194	0.313044	0.800211	1.34598e-05	0.00263187
Q3TLH4_S1914	1.62833	3.1403e-07	2.64907e-05	0.692528	0.00104136	0.0138627	-0.935798	1.38133e-05	0.00266721
Morc2a_S737	1.75712	3.52108e-08	5.9777e-06	0.855529	3.92808e-05	0.00129575	-0.901589	1.47485e-05	0.00280359
Pias4_T92	-0.014188	0.900472	0.663394	-0.93804	1.48437e-05	0.000657153	-0.923852	1.48825e-05	0.00280359
Dync1li1_S412	1.93	1.41242e-07	1.61201e-05	0.92245	0.000186436	0.00411634	-1.00755	1.57489e-05	0.00291738
Q6ZQ93_S1506_S1509	-0.254732	0.00801249	0.0644376	-0.83904	5.04163e-07	6.65228e-05	-0.584308	1.58643e-05	0.00291738
Riox1_S107	1.12296	7.21782e-08	1.00271e-05	0.49604	0.000158032	0.0035988	-0.626922	1.72642e-05	0.00310098
Cnn3_Y229	-0.138939	0.396111	0.487388	-1.29581	6.05634e-06	0.00034685	-1.15687	1.72299e-05	0.00310098
Rbpms_T118	0.485061	0.00134559	0.0176211	-0.356645	0.0146938	0.0836901	-0.841706	1.78237e-05	0.00316467
Wdr44_S305	1.6017	5.10916e-09	1.50848e-06	0.96855	9.37123e-07	9.7018e-05	-0.63315	1.99667e-05	0.00350489
Sgtb_S297	1.36101	1.17468e-08	2.59427e-06	0.773175	3.73096e-06	0.000247357	-0.587832	2.1734e-05	0.00377225
Zbtb1_S393	1.8543	1.16607e-07	1.41401e-05	0.89796	0.000127175	0.00306165	-0.956339	2.49103e-05	0.00427551
Gcc2_S1329	1.2637	3.87256e-07	3.07574e-05	0.491544	0.0016865	0.0194999	-0.772152	2.52225e-05	0.00428152
Gtse1_S311_S315	0.9174	1.63446e-05	0.000579595	0.0689263	0.603378	0.564659	-0.848473	2.69452e-05	0.00452424
Q8CCP0_S794	1.0217	1.32178e-05	0.000490486	0.108557	0.452739	0.501253	-0.913143	2.97125e-05	0.00478101
Rap1gap_S441	0.606109	3.02342e-05	0.000926923	0.00646595	0.944047	0.667869	-0.599643	2.91176e-05	0.00478101
Alkbh5_S372	-0.581736	0.00754807	0.0617555	0.608357	0.0039879	0.035383	1.19009	2.88481e-05	0.00478101
O88466_S876	0.291212	0.0173143	0.107034	0.97283	1.37863e-06	0.000121271	0.681619	2.96019e-05	0.00478101
Ahctf1_S1214	1.00302	8.61534e-07	5.41842e-05	0.346571	0.00617632	0.0479104	-0.656444	3.01629e-05	0.00480344
Ttll4_S1111	2.42989	4.38802e-11	9.93266e-08	1.86642	7.26992e-10	1.44025e-06	-0.563472	3.06342e-05	0.00482872
Atf2_T51_T53	0.966904	5.58394e-07	3.9092e-05	0.355862	0.00298668	0.0291304	-0.611042	3.20181e-05	0.00499587
Dnajc6_S595	-0.634598	0.000102965	0.0024448	0.0814726	0.443928	0.497072	0.716071	3.31094e-05	0.00511449
Snx2_S117	0.93286	6.9456e-06	0.000296641	0.162016	0.194965	0.344622	-0.770844	3.37572e-05	0.00514951
A2AQ25_S1087	-0.475552	0.0192351	0.11416	0.689638	0.00203729	0.0223464	1.16519	3.40028e-05	0.00514951
Fam83h_S1057	1.77852	2.85877e-07	2.50493e-05	0.81611	0.000414451	0.00724406	-0.962408	3.63023e-05	0.00544438
Sos1_S1120	2.94825	3.16629e-11	8.60059e-08	2.25079	5.44644e-10	1.44025e-06	-0.697464	3.80955e-05	0.00546544
Anln_S790	1.73684	7.92801e-09	2.06836e-06	1.12555	7.77267e-07	8.49663e-05	-0.611283	3.89194e-05	0.00546544
Znf148_S412	1.16757	2.13809e-06	0.000113432	1.83984	1.66835e-08	7.24312e-06	0.67227	3.84505e-05	0.00546544
Ncoa7_S211	0.756497	5.68628e-06	0.000251558	0.151965	0.130586	0.282285	-0.604532	3.78463e-05	0.00546544
Rnf219_S522	0.675651	9.88298e-06	0.000395946	0.0968231	0.29164	0.412469	-0.578828	3.73998e-05	0.00546544
Trim24_S812	-0.0511146	0.599244	0.569315	0.547331	9.03363e-05	0.00242191	0.598446	3.75313e-05	0.00546544
Mcl1_S140_T144	0.0714272	0.659341	0.591351	0.996473	2.77021e-05	0.000998087	0.925045	3.87939e-05	0.00546544
Ticrr_S1697	1.94564	2.81984e-09	1.09422e-06	1.27678	2.26247e-07	3.85459e-05	-0.668862	4.07755e-05	0.00547812
Dock7_S898	1.17041	2.45269e-06	0.000126658	0.391278	0.0168054	0.0905792	-0.779127	4.02185e-05	0.00547812
Osbpl11_S179_S186	0.709408	5.53235e-05	0.00149975	-0.0241982	0.831421	0.638888	-0.733606	4.00857e-05	0.00547812
Q80Z37_S191	0.724725	5.93923e-05	0.00157239	-0.0161127	0.894591	0.654166	-0.740838	3.99736e-05	0.00547812
Adat2_T10	0.227238	0.155022	0.324311	1.1368	7.61328e-06	0.000403401	0.909565	4.07829e-05	0.00547812
Q922M7_S189	-1.42208	2.29191e-07	2.20763e-05	-0.592787	0.000369057	0.00672388	0.829296	4.18862e-05	0.00553014
Golga3_S277	1.56283	2.70203e-07	2.44651e-05	0.753736	0.000283765	0.00559977	-0.809089	4.15578e-05	0.00553014
Lig1_T232	-0.392859	0.00355082	0.0361511	-1.11247	6.99138e-07	8.04222e-05	-0.719612	4.28529e-05	0.00560982
Smarca5_S136	1.6218	2.49826e-07	2.32398e-05	0.728836	0.000399171	0.00706878	-0.892964	4.35123e-05	0.00563227
Snx29_S268	-0.590832	0.00010553	0.00248693	0.0530495	0.584551	0.557485	0.643881	4.37536e-05	0.00563227
Mark2_S409	1.46748	2.18459e-07	2.17579e-05	0.707673	0.000226631	0.00469974	-0.759804	4.44315e-05	0.00567227
Sos1_S1120_S1123	2.50172	6.15612e-09	1.74186e-06	1.665	4.26328e-07	6.10402e-05	-0.836719	4.77686e-05	0.00596445
Rtfdc1_S269	1.08041	4.70113e-07	3.47221e-05	0.430133	0.00146525	0.0177196	-0.650277	4.80959e-05	0.00596445
Q6PIU9_S115	1.14646	6.12354e-07	4.17924e-05	1.85693	4.57603e-09	3.27065e-06	0.710474	4.82647e-05	0.00596445
Smg1_S32	1.48287	6.66282e-07	4.47976e-05	0.598136	0.00191733	0.0212558	-0.884735	4.81146e-05	0.00596445
Gtse1_T420	-0.394298	0.017219	0.106688	-1.36473	1.99816e-06	0.000156351	-0.970429	4.88034e-05	0.00598317
Nop9_S631	1.42593	6.96778e-07	4.63887e-05	0.642244	0.00114114	0.0148675	-0.783689	4.9381e-05	0.0060063
Arid1a_S1927	1.29285	2.40611e-06	0.000124727	2.19383	1.19536e-08	5.94767e-06	0.900983	5.01621e-05	0.00603864
Pea15_S116	-0.788838	3.54466e-06	0.000169514	-0.199607	0.0505946	0.171563	0.589231	5.08196e-05	0.00603864
Camsap2_S437	0.823978	5.7611e-06	0.00025404	0.190876	0.0876816	0.230973	-0.633102	5.07109e-05	0.00603864
Adar_S339	0.281116	0.0804888	0.240097	1.1241	6.51087e-06	0.000360286	0.842984	5.20979e-05	0.00614328
Eps8_S658_S666	0.881137	2.61849e-05	0.000823219	0.0976803	0.474625	0.511714	-0.783456	5.28974e-05	0.0061903
Stk17b_S12	1.28417	1.61345e-07	1.78081e-05	0.62922	0.00014331	0.00333583	-0.654948	5.33677e-05	0.00619838
Mrtfa_S492	1.45858	5.27459e-05	0.00144721	0.0874009	0.741423	0.612616	-1.37118	5.3978e-05	0.00622248
Ppp1r12a_S666	1.10958	0.000127499	0.00287645	-0.0896471	0.671462	0.58862	-1.19922	5.524e-05	0.00632079
Kdm5b_S1124	0.771627	1.47809e-05	0.000538197	1.40974	3.92191e-08	1.31959e-05	0.638118	5.6978e-05	0.00641207
Camk2g_S384	-0.623501	0.0010975	0.0152038	0.274164	0.0738718	0.210148	0.897665	5.67054e-05	0.00641207
Arhgap29_S171_S176	-0.7387	0.00450856	0.0431522	0.491419	0.0167009	0.0900884	1.23012	5.7283e-05	0.00641207
Ppp1r12c_S559	0.29907	0.0075567	0.0617889	-0.278435	0.0113912	0.0711082	-0.577506	6.2268e-05	0.00691993
Grk2_S670	-0.119282	0.195389	0.360407	0.426024	0.000478012	0.00805178	0.545306	6.33291e-05	0.00698758
Tex2_S221	-0.544917	0.00148382	0.018933	0.25815	0.0657888	0.197551	0.803067	6.55944e-05	0.00713559
Atxn2l_T505	0.324437	0.00242187	0.0274627	0.843187	7.23692e-07	8.22205e-05	0.518749	6.54719e-05	0.00713559
Jpt2_T76	-0.365872	0.0307225	0.148088	-1.32392	3.44427e-06	0.000232424	-0.958048	6.69838e-05	0.00723577
Tjp2_S988	-0.242958	0.0818952	0.241743	0.548179	0.00123401	0.0156976	0.791137	6.80989e-05	0.00730514
Sacs_S1781	1.62588	1.53131e-08	3.19962e-06	2.1606	6.90871e-10	1.44025e-06	0.534726	7.05982e-05	0.00749624
Enah_S718	1.2401	6.21812e-08	9.17951e-06	0.657494	2.85542e-05	0.00102207	-0.582606	7.16636e-05	0.00749624
Q8BX57_S470	0.712266	9.55077e-06	0.000386053	0.15562	0.121177	0.271314	-0.556646	7.2792e-05	0.00749624
Cnot2_S157	1.20054	4.4876e-05	0.00128043	0.132055	0.520592	0.529747	-1.06848	7.1784e-05	0.00749624
Bod1l_S2888	0.443338	0.00182803	0.022207	1.08351	7.46422e-07	8.3023e-05	0.640171	7.24733e-05	0.00749624
Leo1_S615	-0.0370467	0.869327	0.654157	1.18056	0.000116694	0.00288349	1.21761	7.26408e-05	0.00749624
Uri1_S437	1.43811	3.46311e-06	0.000166199	0.458963	0.0205328	0.10216	-0.979143	7.39599e-05	0.00756608
Ttk_S340	0.605991	8.09251e-05	0.00202069	-0.00491447	0.961251	0.671693	-0.610905	7.45821e-05	0.00757953
Gtse1_S310	0.701361	0.00125616	0.0167918	-0.300439	0.101762	0.249013	-1.0018	7.91243e-05	0.00798859
Iqsec1_S106	1.14173	1.16911e-06	6.93695e-05	0.445647	0.00333092	0.0313055	-0.696084	8.21271e-05	0.00823791
Akap2_S740	1.27086	2.59862e-07	2.4009e-05	0.587167	0.000298303	0.00581005	-0.683689	8.39391e-05	0.00826568
Mtmr14_S644	1.15499	1.89929e-05	0.000646498	0.242451	0.177766	0.328412	-0.912541	8.38117e-05	0.00826568
Jmjd1c_S135_S138	0.253056	0.0413069	0.171513	0.884463	5.37137e-06	0.000317328	0.631407	8.40092e-05	0.00826568
Stac2_S224	1.93004	1.22777e-07	1.46272e-05	1.14779	2.37167e-05	0.000895861	-0.782241	8.56657e-05	0.00837532
R3hdm2_S381	-0.410329	0.0055097	0.0493602	0.293509	0.0262562	0.1191	0.703839	8.93984e-05	0.00868528
Nfil3_S353	2.01539	5.78694e-08	8.83094e-06	1.14251	1.5144e-05	0.000668252	-0.872881	9.09961e-05	0.00878525
Ppil2_T504	-0.177925	0.212312	0.374867	-1.07959	1.87665e-05	0.000774758	-0.901667	9.21043e-05	0.00883701
Ybx3_S33	0.507126	0.00316728	0.0333007	1.22292	1.50554e-06	0.000128243	0.715798	9.38918e-05	0.00895291
Eri2_S17	1.40622	2.15185e-06	0.000113717	0.591149	0.00384064	0.0344597	-0.815075	9.46372e-05	0.00896862
Htt_S620	1.76019	2.64621e-08	4.92949e-06	1.11928	2.84059e-06	0.000200159	-0.640915	9.66716e-05	0.00900474
Rev3l_S1495	1.51043	3.23003e-06	0.000157801	0.616043	0.00714231	0.0530851	-0.894385	9.65008e-05	0.00900474
Sall4_T159	0.607101	0.00135045	0.0176527	-0.249846	0.136695	0.288946	-0.856947	9.67671e-05	0.00900474
Eps15_S798	1.62846	1.62589e-07	1.78081e-05	0.816145	0.000106186	0.00267623	-0.812311	9.78253e-05	0.0090487
Q80Z37_S193	1.06254	1.0871e-05	0.000423049	0.296071	0.0656925	0.197482	-0.766468	9.9606e-05	0.00910437
Gab1_S403	-1.06449	0.000192162	0.00396031	0.0872193	0.65739	0.583149	1.15171	9.93821e-05	0.00910437
Gab1_S386	-0.0458956	0.704564	0.607829	0.650367	0.000185555	0.00411417	0.696262	0.00010278	0.00933923
Ranbp2_S1438	0.18971	0.146696	0.317152	0.857771	1.61772e-05	0.000695599	0.668061	0.000104001	0.0093949
Phf8_S984	2.2903	1.4786e-07	1.67346e-05	1.38011	2.40204e-05	0.000898	-0.910189	0.000105864	0.00950761
Rnf10_S128	0.986554	2.72777e-05	0.000851661	0.178864	0.251411	0.387943	-0.807689	0.000108655	0.00970182
Specc1l_S833	1.58763	1.15155e-09	6.27418e-07	1.12569	4.16165e-08	1.33357e-05	-0.461944	0.000112646	0.0100004
Mcf2l_S966	0.473245	0.00521705	0.0477462	-0.342052	0.0427007	0.156848	-0.815297	0.000113763	0.0100419
Pcif1_T135_T150	0.557618	0.000559928	0.00894667	-0.114419	0.361394	0.454693	-0.672037	0.000114967	0.0100904
Stac2_S221	1.34389	1.97863e-06	0.000106638	0.543777	0.00406659	0.0358654	-0.800116	0.000116552	0.0101718
Phldb1_S992	1.08271	8.45119e-06	0.000346767	0.354267	0.0324467	0.134972	-0.728444	0.000119824	0.0103986
Fam193b_S813	1.17651	8.94512e-08	1.1795e-05	0.673433	2.27113e-05	0.000870832	-0.503072	0.000120975	0.0104398
Ahctf1_S1928_S1931	0.366191	0.00185463	0.0224498	0.877011	1.03231e-06	0.000102439	0.51082	0.000127344	0.0109284
Cipc_S335	0.682019	7.99122e-06	0.000330893	0.188449	0.0512484	0.172739	-0.49357	0.000131016	0.01112
Ngdn_S202	0.889441	5.39305e-05	0.00146785	0.0904171	0.527651	0.532262	-0.799023	0.000130368	0.01112
Ppp1r12b_S503	1.92969	4.52363e-10	3.23357e-07	1.4036	1.23739e-08	5.94767e-06	-0.526088	0.00013447	0.011228
Spata5_S738	1.40373	3.40741e-06	0.00016469	0.567515	0.00626928	0.0484427	-0.836211	0.000134275	0.011228
O35245_S125	0.752956	1.94443e-05	0.000656924	0.15398	0.169747	0.321027	-0.598976	0.000133396	0.011228
Rgl2_S622	-1.48158	2.24018e-05	0.000734905	-0.279707	0.127528	0.278809	1.20187	0.000141807	0.011777
Mnat1_T51	-0.679243	0.00230978	0.0264505	0.285875	0.108566	0.256646	0.965118	0.00014619	0.0120762
Dock7_S898_S910	1.67308	1.79045e-07	1.88504e-05	0.972172	3.83932e-05	0.00127618	-0.700906	0.000159428	0.012737
Ttc14_S575	0.844565	6.30346e-06	0.000273516	0.288337	0.0207497	0.102688	-0.556229	0.00015653	0.012737
Ubn2_S13	-0.630711	5.3016e-05	0.00144973	-0.0768223	0.448433	0.499247	0.553889	0.000159228	0.012737
Map7d1_S118_S127	-0.379654	0.00208882	0.0245076	-0.927631	1.29196e-06	0.000117486	-0.547976	0.000159963	0.012737
Q32P12_S272	0.456236	0.00219551	0.0254206	-0.186973	0.15049	0.302879	-0.643209	0.000158283	0.012737
Tlk2_S73	0.228053	0.0178491	0.108959	-0.23464	0.015799	0.08718	-0.462693	0.000158945	0.012737
Q3TLH4_S2795_T2797	-0.0268477	0.803398	0.636937	0.55666	0.000242509	0.00493771	0.583507	0.000157031	0.012737
Caap1_S71	0.612243	2.25428e-05	0.000737749	0.128929	0.165217	0.317609	-0.483314	0.000161277	0.0127758
Trim41_S519	0.530099	0.00113592	0.0155991	-0.14266	0.291631	0.412469	-0.67276	0.000162986	0.0128453
Tex2_S195	-0.577208	0.000247211	0.00478144	0.0286122	0.794891	0.628767	0.605821	0.000166351	0.013044
Rif1_S2341	1.50404	1.84319e-05	0.000635364	0.342881	0.126846	0.277834	-1.16116	0.000169021	0.0131202
Bckdha_S344	0.0671995	0.631794	0.580423	0.820114	8.75192e-05	0.00237956	0.752914	0.000168621	0.0131202
Dync1li1_T512	1.06009	0.00128894	0.017095	2.09208	2.16984e-06	0.000167833	1.03198	0.000172402	0.0133157
Gigyf1_S137	-0.867912	5.9126e-05	0.00157118	-0.105214	0.455246	0.502554	0.762698	0.000175435	0.0134825
Mns1_S9	1.44638	2.89603e-07	2.52131e-05	0.730106	0.000160083	0.00362709	-0.716272	0.000180357	0.0137922
Fam208a_S1080	0.834132	3.45344e-06	0.000166199	0.307882	0.00876554	0.060873	-0.526249	0.000184332	0.0139905
Mgmt_S199	-0.419981	0.0167678	0.104464	0.398568	0.0200159	0.100667	0.818549	0.000184762	0.0139905
Sfpq_T679	-0.413909	0.024976	0.13292	-1.34757	6.98496e-06	0.000377021	-0.933657	0.000185913	0.014009
Lbh_S63	1.21406	4.48923e-07	3.40617e-05	0.624819	0.000221803	0.00464263	-0.589244	0.000187844	0.0140656
Ptpn12_S448	-0.568713	0.000412789	0.00706974	0.0560032	0.625298	0.572297	0.624716	0.000188485	0.0140656
Tdp2_S21	0.556891	3.31249e-05	0.000987678	0.106838	0.221057	0.365448	-0.450053	0.000190013	0.0141114
Uri1_T420_S421	-1.06631	6.35721e-05	0.00167978	-0.13687	0.371708	0.460489	0.929439	0.000192004	0.0141911
Kmt2c_S2811	1.39174	8.22379e-09	2.06836e-06	1.86737	3.81692e-10	1.44025e-06	0.475638	0.000193348	0.0142224
Cttn_S405	1.7991	2.67458e-07	2.43791e-05	0.971239	9.13312e-05	0.00243214	-0.827864	0.000196342	0.0143064
Rasip1_S286	0.379209	0.0022808	0.026207	-0.145686	0.161179	0.313961	-0.524895	0.000195849	0.0143064
Spag7_S202	1.29611	1.56676e-06	8.86623e-05	0.575337	0.00174722	0.0200243	-0.720778	0.000201247	0.0145949
Carmil1_S1103	-0.0030556	0.978652	0.682669	0.599103	0.0002276	0.00470011	0.602159	0.000210547	0.015198
Sh3bp4_S278	-0.542414	0.000243977	0.00472692	0.00830502	0.935391	0.665734	0.550719	0.000212332	0.0152555
Ik_S49	0.456254	0.00132139	0.0174407	-0.11949	0.293012	0.413628	-0.575744	0.000214362	0.0153301
Rai14_S289_S290	0.527034	7.92327e-05	0.00199278	0.0669074	0.456734	0.503522	-0.460127	0.000215569	0.0153454
Pdap1_S176	0.783762	9.33479e-06	0.000378449	0.242372	0.0349674	0.140348	-0.54139	0.000216783	0.0153505
Afdn_Y1285	-0.180206	0.22505	0.384297	-0.951787	3.67165e-05	0.00123848	-0.771581	0.000217628	0.0153505
Rhbdf2_S357	1.25346	1.73816e-08	3.4716e-06	1.67734	7.93021e-10	1.44025e-06	0.423873	0.000221711	0.0155465
Map7d2_S699	0.04398	0.682179	0.599615	0.57465	0.000143758	0.00333583	0.53067	0.000222419	0.0155465
Mki67_S159	-0.120928	0.320035	0.447307	0.501134	0.0012142	0.0155735	0.622062	0.00023189	0.0161354
Q920Q8_T330	1.60557	0.000280553	0.0052995	0.0628212	0.861118	0.646551	-1.54275	0.00024061	0.0166671
Chek1_S280_S284	1.63492	1.60309e-06	8.99688e-05	0.858114	0.000650903	0.00997698	-0.776804	0.000244027	0.0167536
Mga_S558	0.32927	0.00913032	0.0702968	-0.228862	0.052161	0.174413	-0.558132	0.000243646	0.0167536
Rprd2_S1232	0.844756	1.41015e-06	8.1498e-05	0.38947	0.00122942	0.0156662	-0.455286	0.000246447	0.0168448
Lsm11_S15	-1.58475	2.37278e-08	4.53886e-06	-0.987746	1.97947e-06	0.000155795	0.597004	0.00025554	0.0172033
Epb41l1_S540_S544	1.50239	4.7041e-07	3.47221e-05	0.86136	0.000105524	0.00267335	-0.641027	0.000257259	0.0172033
Pdxdc1_T687_T691	0.66995	0.000507762	0.00830864	-0.0454166	0.758544	0.617906	-0.715367	0.000256161	0.0172033
Plce1_T1097	-0.237993	0.111992	0.280528	-0.992722	2.45557e-05	0.000912942	-0.754729	0.000256615	0.0172033
Cpsf7_S413	0.033526	0.801987	0.63646	-0.713794	0.000419753	0.00731772	-0.74732	0.000254858	0.0172033
Iqgap2_S16	2.89978	1.63108e-09	7.75122e-07	2.17288	3.28849e-08	1.1647e-05	-0.726905	0.000261606	0.0174185
Ubap2l_S879	1.87341	2.45211e-09	1.00919e-06	1.32758	8.5081e-08	2.09157e-05	-0.54583	0.000268578	0.0175796
Q62418_S277	1.51181	2.60139e-05	0.000819741	0.498652	0.0570118	0.183608	-1.01316	0.000266622	0.0175796
A2AAE1_S2363	-0.314262	0.00752944	0.0617041	0.192053	0.0685923	0.201849	0.506316	0.000266389	0.0175796
Zbtb14_T235	0.0665888	0.627257	0.579112	0.749712	0.000140981	0.00329984	0.683124	0.000268382	0.0175796
Vdac1_S117	-0.224175	0.0587075	0.206083	0.329468	0.00929962	0.063098	0.553642	0.000272188	0.0177407
Alkbh5_S372_S385	-0.755229	0.00593095	0.0519686	0.391694	0.0868266	0.230173	1.14692	0.000276054	0.0179171
Akap1_S395	-0.51224	0.0142625	0.0946364	0.378106	0.0388141	0.148278	0.890346	0.000279771	0.0180824
Map1b_S1251_S1260	0.413557	0.00124331	0.016653	0.887683	1.5188e-06	0.000128559	0.474126	0.00028532	0.0183642
Thrap3_S238	0.887784	2.949e-06	0.000146558	0.374072	0.00369489	0.0335773	-0.513712	0.000294606	0.0188832
Espl1_S1320	1.06576	4.28965e-07	3.27303e-05	0.568457	0.000151448	0.00346696	-0.497305	0.000304643	0.0194458
Map1a_S2623	-0.501696	0.000105655	0.00248693	-0.0633619	0.460675	0.505119	0.438334	0.000307007	0.0195161
Alkbh5_S372_S375	-0.733855	0.0196115	0.115725	0.622837	0.0293405	0.127515	1.35669	0.000308989	0.0195616
Ints1_S64	1.1032	4.36061e-05	0.00125209	0.312147	0.111161	0.260379	-0.791049	0.000315099	0.019867
Epha2_S898_S902	0.628637	0.00110724	0.0152825	1.31589	1.63069e-06	0.000134643	0.68725	0.000320083	0.0200992
Cic_S454	0.92815	8.61745e-07	5.41842e-05	0.449937	0.000531461	0.00869102	-0.478214	0.000324044	0.0202655
Arid3b_S386	-0.213215	0.0572942	0.203407	-0.739721	1.78873e-05	0.000753824	-0.526506	0.000326058	0.0203093
Birc6_S4850	0.276384	0.165212	0.334202	1.10427	5.50623e-05	0.00167697	0.827884	0.000330479	0.020502
Ddx3x_S606	-0.0342748	0.74679	0.621746	-0.5764	0.000214737	0.00453698	-0.542126	0.000338967	0.0209444
Marf1_S622	-0.299113	0.0299896	0.146407	-0.933512	1.22833e-05	0.000574015	-0.634399	0.000347404	0.0211277
Msh3_S6	0.152463	0.167374	0.336624	-0.388487	0.00441531	0.0380434	-0.54095	0.000345096	0.0211277
Rlim_S78	0.0898893	0.290069	0.427702	0.500862	7.10357e-05	0.00205047	0.410973	0.000344431	0.0211277
Suv39h2_S448_S455	0.0764533	0.509949	0.536765	-0.51818	0.00111096	0.0145588	-0.594633	0.000347248	0.0211277
Q8BG15_S9_S13	0.897375	1.45589e-05	0.000531536	0.295726	0.0342904	0.138868	-0.60165	0.000350282	0.0212192
Pum2_S587	1.69198	1.00325e-07	1.26163e-05	1.01774	1.40594e-05	0.000639254	-0.674241	0.000358149	0.021611
Ncoa3_S850	0.242664	0.0698128	0.223888	-0.379576	0.0110417	0.0698994	-0.62224	0.000364469	0.0219068
Eif3h_S10	0.531789	0.00137224	0.0178609	-0.0959053	0.468982	0.50936	-0.627695	0.000370438	0.0221793
Rims2_S1518	-1.08482	8.00447e-07	5.12796e-05	-0.525544	0.000237395	0.00485563	0.559273	0.000385153	0.0228829
Usp43_S846	0.597316	0.00146455	0.0187649	-0.109098	0.474007	0.511503	-0.706414	0.000384848	0.0228829
Rybp_S181_S183	1.97972	3.2387e-05	0.000977744	2.99241	5.28752e-07	6.84255e-05	1.01269	0.000392179	0.0229672
Eif4b_S495_S498	0.464252	0.00118315	0.0160529	0.989482	1.69439e-06	0.000139049	0.525229	0.000389863	0.0229672
Luzp1_S424	-0.374699	0.00182998	0.0222108	-0.838141	2.10461e-06	0.000163729	-0.463442	0.00039252	0.0229672
Eps8_S55	0.294167	0.0462301	0.182156	-0.371611	0.0178701	0.094021	-0.665778	0.000389818	0.0229672
Gjb3_S257	-0.544843	0.00126855	0.0168982	0.0847978	0.504828	0.523811	0.62964	0.000404901	0.0236023
Cdk7_T170	0.036466	0.84884	0.648975	0.864673	0.000385756	0.00691308	0.828207	0.0004074	0.0236587
Ctnnd2_S529	0.123933	0.225379	0.384353	0.589308	6.9921e-05	0.0020413	0.465375	0.000411163	0.0237878
Dync1li1_S510_S516	0.456338	0.00350802	0.0358497	1.02914	3.86492e-06	0.000251287	0.572802	0.000414106	0.0238686
Rai14_T297	1.00083	0.000328553	0.00597356	0.0334103	0.866283	0.647337	-0.967415	0.000421189	0.0240082
Tjap1_S473	0.201093	0.178802	0.34591	0.818433	6.61299e-05	0.00194752	0.617341	0.000418696	0.0240082
Nufip2_T221	-0.14571	0.27487	0.41823	0.487473	0.00275879	0.0278123	0.633182	0.000420087	0.0240082
Zranb2_S278_S279_S280	1.30345	8.14214e-07	5.19167e-05	0.715872	0.000224228	0.00466183	-0.587576	0.000426813	0.0241505
Aco2_S559	-0.0299772	0.795608	0.634887	0.533182	0.000655521	0.0100027	0.563159	0.000426318	0.0241505
Kdm3b_S354	0.0901344	0.511093	0.536981	-0.576369	0.00129697	0.0162288	-0.666504	0.000433858	0.0244595
Gtse1_S492	1.26127	5.00088e-06	0.000227156	0.52754	0.00538202	0.0438935	-0.733729	0.000437722	0.0244699
Vipas39_T21	-0.691358	0.000105002	0.00248014	-0.114354	0.328557	0.435963	0.577005	0.00043614	0.0244699
Znf318_S531	0.601972	0.000530266	0.00855323	-0.011536	0.927911	0.663851	-0.613508	0.000438794	0.0244699
Akap12_S270_S273	2.28503	1.9632e-08	3.86424e-06	2.88325	1.65231e-09	1.71059e-06	0.598222	0.000443857	0.0244804
Cbarp_S313_S319	-0.455813	0.000552255	0.00884488	0.009596	0.918952	0.661379	0.465409	0.000443451	0.0244804
Gtse1_S283	0.407756	0.0132514	0.0907582	-0.278433	0.0704372	0.20452	-0.686189	0.000447366	0.0244804
Zfr_S1054	0.230491	0.0412609	0.171424	0.722379	1.81226e-05	0.000759828	0.491888	0.000448491	0.0244804
Anln_S131	0.207137	0.0467994	0.183172	-0.252954	0.0201644	0.10099	-0.460092	0.000443321	0.0244804
Hirip3_S207_S208	0.0400841	0.75473	0.62373	0.658734	0.000279803	0.00552974	0.61865	0.000446907	0.0244804
Snx8_S450	0.572547	0.00176814	0.0216342	1.24094	2.46953e-06	0.000182618	0.668394	0.000450535	0.0245054
Tmpo_T278	-0.349703	0.00546546	0.0492151	-0.860924	4.81808e-06	0.00029613	-0.511221	0.000455467	0.0246867
Ranbp2_S2124_S2127	-0.169976	0.180152	0.347323	0.382854	0.00572437	0.0457675	0.55283	0.000465232	0.0251278
Shc1_Y423	1.05157	2.04411e-07	2.05645e-05	0.60435	3.89689e-05	0.00128862	-0.447216	0.000469392	0.0252642
Plekhf2_S226	0.931462	2.31492e-06	0.00012139	0.428144	0.00165684	0.0192397	-0.503318	0.000486658	0.0261025
Gab1_S402	-0.505293	0.00156717	0.0196719	0.0844313	0.492534	0.519598	0.589724	0.000488421	0.0261064
Cnot2_S170	-1.18058	3.28908e-05	0.00098526	-0.325691	0.0710977	0.205559	0.854892	0.000493129	0.0262672
Akap12_S270_T272	1.918	1.01382e-06	6.20234e-05	2.58917	4.15801e-08	1.33357e-05	0.67117	0.000503851	0.0267461
Ppp1r12a_T596	0.000306403	0.997384	0.685552	0.432393	0.000550452	0.00891493	0.432086	0.000507142	0.0268286
Ccdc125_S95_S98	1.2562	1.68171e-07	1.81271e-05	0.767681	2.07256e-05	0.000827706	-0.488523	0.000518043	0.0271104
Hadh_S13	1.12012	9.788e-05	0.00235739	0.219532	0.2676	0.39786	-0.900591	0.000519488	0.0271104
Kif2c_S176	-0.218363	0.0367927	0.161881	-0.687575	2.04982e-05	0.000821061	-0.469211	0.00051931	0.0271104
Hspb1_S13	0.0690683	0.396489	0.487632	0.444165	0.00014373	0.00333583	0.375097	0.000517813	0.0271104
Shroom3_S285	0.713083	0.000283139	0.00530262	0.0586366	0.674286	0.589588	-0.654446	0.000528444	0.0273926
Gab1_S355	-0.217666	0.275339	0.418267	0.696746	0.00353693	0.0326489	0.914412	0.000527715	0.0273926
Slc12a6_S1032	-0.515075	0.00038025	0.00664655	-0.0253534	0.805383	0.631444	0.489722	0.000550933	0.0284629
Dek_S55	-0.185319	0.0759001	0.232465	0.270708	0.0156023	0.0865247	0.456027	0.000562172	0.0289467
Ulk1_S614_S622	0.714898	0.000326688	0.0059636	0.0805762	0.595798	0.561723	-0.634322	0.000568473	0.0291739
Deptor_S258_S265	0.45348	0.000290827	0.00541821	0.0425463	0.633398	0.574979	-0.410933	0.000592191	0.0302905
Brca2_S582	1.61798	1.91667e-05	0.000649157	0.709328	0.0134141	0.0788834	-0.908652	0.000594855	0.0303263
Zc3h13_S1086_S1093	0.426937	0.00598047	0.0522676	0.990727	6.99422e-06	0.000377021	0.56379	0.000604118	0.0306972
Map1b_S1255	-0.408169	0.000843426	0.0123305	-0.850633	1.84645e-06	0.000148085	-0.442463	0.000612269	0.0310094
Lpin1_S285	-0.37882	0.000692306	0.0106004	0.00525295	0.94913	0.669318	0.384073	0.000621029	0.0313503
Pnma5_S441	-0.162595	0.404424	0.491515	0.695529	0.00275456	0.0277905	0.858124	0.000623183	0.0313566
Tbc1d5_S578	0.0223278	0.799141	0.635881	0.415148	0.000456558	0.00781564	0.392821	0.000626187	0.0314054
Sacs_S4266	0.916786	8.52255e-07	5.40884e-05	1.34127	1.82821e-08	7.6891e-06	0.424488	0.000630631	0.0315259
Polr2a_T1877_T1880_T1885	0.144545	0.196967	0.361942	-0.357301	0.00667887	0.0506127	-0.501846	0.000639725	0.0318774
Map7_S201_S209	0.443867	0.000216428	0.00432904	0.0606755	0.473915	0.511486	-0.383191	0.000643792	0.0318949
Aifm1_S115	0.00768682	0.95697	0.677144	0.662969	0.000604996	0.00946789	0.655282	0.000644206	0.0318949
Epb41l5_S581	0.32442	0.0295795	0.145609	0.912249	2.10007e-05	0.000836214	0.58783	0.000657574	0.0324527
Topbp1_S820	1.03382	1.84677e-06	0.000100731	0.523013	0.000732859	0.0108207	-0.510812	0.000670166	0.0325156
Nrk_S850	-0.742461	1.14621e-05	0.000437284	-0.283747	0.013008	0.0772593	0.458714	0.000668022	0.0325156
Mdc1_S157	1.36242	1.58205e-05	0.000565437	0.608052	0.0101215	0.0660827	-0.754371	0.000666656	0.0325156
Kif4_S1002	-0.352201	0.00988898	0.0737952	-0.910658	9.81432e-06	0.000482069	-0.558457	0.000665918	0.0325156
Smarcad1_S210_S213	0.333394	0.0113965	0.0813816	-0.18169	0.142985	0.295478	-0.515084	0.000661439	0.0325156
Bod1l_S2892	-0.22624	0.0760709	0.232798	-0.7962	4.24077e-05	0.00137199	-0.56996	0.000671478	0.0325156
A2AQ25_S353	1.02978	9.99384e-06	0.000396875	0.43095	0.00866593	0.0603994	-0.598829	0.000680238	0.0328369
Zdbf2_S269	0.160593	0.18639	0.351983	-0.376049	0.007879	0.0570038	-0.536642	0.000704622	0.0338027
Ahctf1_S1507	0.021418	0.815513	0.64067	0.439118	0.000492709	0.00823999	0.4177	0.000703494	0.0338027
Togaram1_S990	2.04267	5.92308e-05	0.00157118	0.789604	0.0405746	0.151905	-1.25307	0.000715224	0.0342051
Zfhx2_T1461	0.62543	0.000199076	0.00404754	0.121772	0.325958	0.434522	-0.503657	0.000720231	0.0343382
Cttn_Y334	0.229716	0.0860635	0.247301	-0.345072	0.0219688	0.106471	-0.574788	0.000748761	0.0355886
Shroom1_S188	1.87909	2.66813e-08	4.92949e-06	1.35711	7.82833e-07	8.49663e-05	-0.521983	0.000755427	0.0357953
Gtse1_S398	0.563756	0.000190904	0.00394638	1.03417	7.62462e-07	8.4112e-05	0.470416	0.000760105	0.0358579
Ckap2_S578_T579	-0.0725262	0.40028	0.489545	-0.460338	0.000205162	0.00438284	-0.387811	0.00076139	0.0358579
Akap12_S350	-0.122973	0.296065	0.431861	0.395542	0.00481672	0.0403148	0.518515	0.00076465	0.0359019
Q8BL74_S163	0.0263631	0.900397	0.663394	-0.950395	0.000979482	0.0133561	-0.976758	0.000778607	0.0364465
Camk2g_S381	-0.558506	0.00434535	0.0419151	0.15126	0.337548	0.441268	0.709767	0.000785975	0.0366802
Irf2bp1_S125	0.432323	0.00753615	0.0617041	-0.174121	0.226344	0.370097	-0.606444	0.000791353	0.03682
Papolg_S524	-0.0685297	0.595648	0.56776	0.490041	0.00209765	0.022804	0.558571	0.000794356	0.0368487
Uba1_S810	0.807807	0.000100467	0.00239806	0.203499	0.167286	0.319172	-0.604309	0.000802425	0.0369017
Marcksl1_S195	0.0711721	0.575096	0.560713	0.58837	0.00039208	0.0069892	0.517198	0.000802664	0.0369017
Rhbdf2_S83	-0.0589136	0.680628	0.599009	0.580536	0.00161688	0.0188986	0.63945	0.00080075	0.0369017
Papolg_S718	-0.57511	0.000364649	0.00644856	-1.09764	1.23739e-06	0.000114065	-0.522531	0.000816702	0.0374356
Brca1_S502_S504	1.10945	3.38702e-05	0.00100658	0.432776	0.029037	0.126635	-0.676678	0.000829645	0.0379164
Prx_S1369	0.902338	1.13101e-05	0.00043392	0.393284	0.00777648	0.0566344	-0.509054	0.000833015	0.0379581
Myo9a_S2304	1.55246	9.51632e-08	1.23091e-05	1.02604	5.93795e-06	0.000341891	-0.526419	0.000839473	0.0381399
Lmnb1_T21	0.380642	0.0062491	0.0539557	0.882465	8.48438e-06	0.000434073	0.501823	0.000858531	0.0387776
Mknk2_S431	-0.293516	0.0137348	0.0926526	0.153637	0.142222	0.294955	0.447153	0.000856903	0.0387776
Rap1gap_S499	0.988307	1.66286e-05	0.00058357	0.427222	0.0108017	0.0689965	-0.561085	0.000874244	0.0389242
Nufip2_S626	0.376064	0.0133757	0.0910133	0.901594	1.697e-05	0.00072048	0.52553	0.000873376	0.0389242
Usp6nl_S665_T668	0.217951	0.044827	0.178854	0.641663	3.46559e-05	0.00118213	0.423712	0.000874376	0.0389242
Rbm27_S885	-0.227895	0.0480252	0.185722	0.235538	0.0411137	0.153108	0.463434	0.000868826	0.0389242
Phyhipl_S11_S15	0.140169	0.359667	0.469423	0.762662	0.000231128	0.00474909	0.622493	0.000871231	0.0389242
Rock2_Y722	-0.0920698	0.32781	0.451552	-0.501906	0.000183759	0.00408109	-0.409837	0.000882888	0.0391902
Apc_S2129	-0.395633	0.00550168	0.0493506	0.120791	0.307904	0.424125	0.516424	0.000885609	0.0391984
Q8BH50_S147	0.687758	5.15054e-05	0.00142179	0.211003	0.0747533	0.211533	-0.476755	0.000891127	0.0393299
Rif1_S1043	0.341668	0.118331	0.287817	-0.596651	0.0171433	0.0916665	-0.938319	0.000905702	0.0398593
Q62418_T299	-0.736157	0.00106573	0.0148338	0.0142721	0.932433	0.66487	0.75043	0.000917246	0.0401601
Kif5b_S945	0.40046	0.00137295	0.0178609	-0.0169742	0.861899	0.646636	-0.417435	0.000917736	0.0401601
Mast4_S1368_S1375	0.897942	2.94721e-06	0.000146558	0.442702	0.00121027	0.0155425	-0.45524	0.000931664	0.0405399
Zfyve16_S310	0.170152	0.123995	0.293847	0.625543	7.87966e-05	0.0021911	0.455391	0.000930436	0.0405399
Arhgap32_S1168	0.37764	0.00253406	0.0284726	-0.0541736	0.590274	0.559404	-0.431813	0.00094065	0.0408159
Aak1_S844	1.78433	3.23968e-09	1.22222e-06	1.37283	5.1266e-08	1.5581e-05	-0.411505	0.000949537	0.0410632
Cttnbp2nl_S562_S567	1.65375	5.487e-06	0.000243535	0.919835	0.00120265	0.015489	-0.733917	0.000954324	0.0410632
Sall4_S122	0.0127311	0.895287	0.662238	0.432423	0.000794167	0.0114805	0.419692	0.00095302	0.0410632
Polr2a_S1815_S1829	0.262969	0.0248152	0.132428	-0.188685	0.0962758	0.242511	-0.451654	0.000963743	0.0413533
Atg2b_S379	1.83852	3.11258e-08	5.49007e-06	1.30928	1.00331e-06	0.000102297	-0.52924	0.00100235	0.0417625
Rai14_T297_S300	1.34626	1.88462e-07	1.93909e-05	0.858282	1.53045e-05	0.000668881	-0.487979	0.000995677	0.0417625
Map3k1_S913	1.02619	2.84165e-07	2.50493e-05	0.63262	2.96841e-05	0.00105133	-0.393574	0.00101113	0.0417625
Srrm2_S1340	0.795685	6.27271e-06	0.000273054	0.363835	0.00347016	0.0322743	-0.431851	0.0010045	0.0417625
P70255_S273	0.94305	4.46613e-05	0.00127698	0.353611	0.0371849	0.145441	-0.589439	0.00100972	0.0417625
Zic5_S537	-1.0544	4.50671e-05	0.00128319	-0.330347	0.0442768	0.15946	0.724055	0.000983156	0.0417625
Ulk1_S774	1.02792	0.000234941	0.00460417	0.219388	0.294095	0.414548	-0.808532	0.00100024	0.0417625
Ppfibp1_S435	-0.389001	0.000855971	0.0124602	-0.00877557	0.919704	0.66152	0.380226	0.00100814	0.0417625
Map4k4_S584	0.303857	0.00483794	0.0451592	-0.0756731	0.407951	0.4797	-0.37953	0.000986548	0.0417625
Akap12_Y353	-0.256564	0.0373143	0.163226	-0.740992	3.13213e-05	0.00109776	-0.484428	0.000993877	0.0417625
Zfp62_S85	-0.23827	0.0470789	0.183684	0.233875	0.0492042	0.169149	0.472145	0.00100679	0.0417625
Cdc20_S41	-0.235999	0.052831	0.19495	-0.756265	4.59081e-05	0.0014559	-0.520265	0.000988912	0.0417625
Tfe3_S15	-0.231429	0.102348	0.268972	0.345424	0.0218539	0.106105	0.576853	0.00100433	0.0417625
Mrm3_S42	-0.0569512	0.616569	0.575093	0.43157	0.00242127	0.0253003	0.488521	0.00100038	0.0417625
Kat7_S52_S55	0.00299581	0.977779	0.682341	0.463686	0.00101274	0.0136283	0.460691	0.00101679	0.0418843
Cep170b_S1032	-0.047363	0.686769	0.6013	0.458156	0.00207265	0.0226604	0.505519	0.00101995	0.0419029
Kmt2a_S2224	0.86619	4.11326e-05	0.00119114	0.336362	0.0326426	0.135301	-0.529828	0.00102982	0.0421962
Numa1_S1974_T1982	1.17088	1.49346e-05	0.00054234	0.556551	0.00651697	0.0497782	-0.61433	0.00105356	0.0429543
Map1b_Y1059	0.215206	0.0259605	0.135654	-0.153279	0.0979547	0.244317	-0.368485	0.00105389	0.0429543
Pacrgl_S42_T45	0.58594	3.31613e-05	0.000987678	0.215621	0.0315167	0.132761	-0.370319	0.00106584	0.0431002
Slc4a7_S960	-0.58696	0.000193867	0.00398337	-0.120896	0.251353	0.387897	0.466064	0.00106517	0.0431002
Ddx3y_S592	-0.271002	0.0215194	0.122435	-0.719288	2.21111e-05	0.000861409	-0.448285	0.00106054	0.0431002
Anln_S653	-0.358656	0.00943001	0.0718068	0.144245	0.230254	0.372777	0.502901	0.001074	0.043204
Kiaa1522_S404_S407	0.334604	0.115539	0.284714	1.10344	0.000107893	0.00270911	0.768839	0.00107283	0.043204
Elf2_S372	0.0468793	0.630185	0.579894	0.461739	0.000503805	0.00832927	0.41486	0.00108106	0.043375
Wdr62_S1143	0.0199068	0.850519	0.649213	0.463279	0.000858544	0.0120992	0.443372	0.00109682	0.0438933
Pask_S852	0.381799	0.00208959	0.0245076	-0.0356959	0.713994	0.604399	-0.417495	0.00111485	0.0444995
Trappc12_S314	0.489039	0.00205706	0.024271	0.956549	6.11843e-06	0.000347449	0.46751	0.00112152	0.0445141
Shroom3_S663	0.365927	0.00637292	0.0545737	-0.11099	0.327575	0.435422	-0.476917	0.00112386	0.0445141
Nccrp1_S40_S43	0.363487	0.0291348	0.144467	0.944566	3.49668e-05	0.00118839	0.581079	0.00112221	0.0445141
Gab1_S684	-0.520278	0.00263191	0.029156	0.0601102	0.652746	0.581514	0.580388	0.00115525	0.0456404
Hspb8_S87	0.535186	0.0116715	0.0827456	1.18679	2.26804e-05	0.000870832	0.651603	0.00116458	0.0458114
Cep170b_S1166_S1171	0.411541	0.0170809	0.106026	-0.227943	0.153711	0.306342	-0.639484	0.00116551	0.0458114
Map1b_S1789_Y1792	0.616385	8.52265e-06	0.000348646	0.954518	1.20092e-07	2.4489e-05	0.338133	0.00118052	0.0462838
Rgcc_S67_S75	1.22454	2.70817e-05	0.000847491	0.552923	0.0132056	0.0781439	-0.671619	0.00119034	0.0465504
Mdm2_S163	-1.62516	3.78023e-07	3.03712e-05	-0.973995	3.96262e-05	0.0012976	0.651164	0.00121291	0.0473134
Ulk1_S614	1.69803	1.98958e-06	0.000106804	1.05482	0.00020407	0.0043734	-0.643213	0.00121722	0.0473619
Nek9_S332	0.677311	4.70104e-05	0.00132739	0.243086	0.0421361	0.155587	-0.434225	0.00122399	0.0473969
Arhgef7_S497	0.200753	0.226104	0.384821	0.868536	0.000175358	0.00392691	0.667783	0.00122425	0.0473969
Dync1i2_T154	0.713699	0.00189586	0.0228268	1.45638	5.02525e-06	0.000306031	0.742677	0.00123577	0.0477232
Ubap2l_S628_S629	0.502682	8.6404e-05	0.00213752	0.145289	0.106721	0.254395	-0.357392	0.00124108	0.0477663
Q922M7_T197_T198	0.370743	0.0053881	0.0487375	-0.0877368	0.438414	0.494754	-0.45848	0.00124616	0.0477663
Prrc2a_S1087	-0.171706	0.0833181	0.243294	0.217513	0.0342394	0.138868	0.389219	0.00124543	0.0477663
Rbm27_S566	-0.0419104	0.738797	0.619152	-0.589152	0.000769144	0.0111865	-0.547241	0.00125103	0.0478342
Ric1_S1016	0.939149	2.37636e-07	2.27286e-05	0.601016	1.83213e-05	0.000763403	-0.338133	0.00125918	0.048027
Trmt10a_S81	1.0291	4.83281e-07	3.51e-05	0.627068	5.31081e-05	0.00163936	-0.402037	0.00127147	0.0483761
Kdm4b_S1053	0.90598	8.55618e-06	0.000348967	0.412951	0.00435359	0.0376805	-0.493029	0.00128819	0.0484325
Bcr_S379	-0.622063	0.00140694	0.0181811	-0.00564892	0.96683	0.673115	0.616415	0.00128844	0.0484325
Ppfibp1_S500	-0.273701	0.0303664	0.147715	0.200027	0.0958443	0.242013	0.473727	0.00128319	0.0484325
Nid2_S345	0.488883	0.0445238	0.178168	1.357	5.24548e-05	0.00162665	0.868122	0.00128638	0.0484325
Srrm2_S1377_S1380	-0.0787556	0.645713	0.585744	0.62615	0.00295845	0.0289996	0.704905	0.00128863	0.0484325
Arhgap39_S132	1.43668	8.87953e-09	2.19268e-06	1.05507	2.08094e-07	3.70283e-05	-0.381611	0.00129602	0.0485922
Marcks_S138	0.193107	0.0814517	0.241168	0.607012	7.8432e-05	0.00218547	0.413905	0.00130449	0.0487912
Zc3h13_S1427	0.624837	0.000112276	0.00261558	1.06615	7.91129e-07	8.51798e-05	0.441318	0.00132682	0.0495067
Clspn_S1292	-0.0950986	0.511603	0.537048	-0.738542	0.000504545	0.00832927	-0.643444	0.00133752	0.0497857
Sh3d19_S368	-0.707912	0.000104483	0.00247219	-0.19885	0.121684	0.271726	0.509062	0.00135682	0.0503778
Gorab_S80	0.182902	0.24313	0.398176	0.743962	0.000246294	0.00500721	0.561059	0.00135995	0.0503778
Taf12_T43_S51	-0.00799304	0.93031	0.670093	-0.391153	0.00122033	0.0156121	-0.383159	0.00138226	0.0510817
Plekha7_S553	-0.204199	0.0355017	0.159177	0.153999	0.0935608	0.238801	0.358198	0.00138748	0.051152
Gnl3_S468	-0.329923	0.00742399	0.0609976	0.0965934	0.353699	0.450614	0.426516	0.00139794	0.0514152
Trip12_S129	-0.251632	0.0314239	0.150188	-0.693649	3.74682e-05	0.0012544	-0.442016	0.00140138	0.0514192
Arid1a_S605	0.130142	0.334453	0.454921	-0.430862	0.00861671	0.0601732	-0.561004	0.00141077	0.0516411
Phip_S1315	0.536823	0.00221399	0.0255258	1.0281	7.85508e-06	0.000412962	0.491277	0.0014152	0.0516807
Bub1b_S678	0.0458479	0.586078	0.564822	-0.301955	0.00369459	0.0335773	-0.347802	0.00142649	0.0519702
Jcad_S1248	-0.406722	0.00549552	0.0493506	0.0883499	0.459549	0.504599	0.495072	0.00143013	0.0519801
Srrm2_S1477_S1478	0.137094	0.438815	0.507446	0.847376	0.000420586	0.00732276	0.710281	0.00145321	0.0525715
Pms2_T479	0.0315105	0.829708	0.64364	0.616777	0.00109055	0.0143472	0.585267	0.0014501	0.0525715
Srrm2_S1668_S1669	-0.18203	0.106187	0.273771	0.243814	0.0337293	0.137769	0.425845	0.00146243	0.0527503
Cfdp1_S203_T206	-0.122548	0.541658	0.548412	-1.02715	0.00059115	0.00934511	-0.904602	0.00146498	0.0527503
Tbc1d1_S501	-0.947987	1.87219e-06	0.000101709	-0.513352	0.000370373	0.00672698	0.434635	0.00148682	0.0534124
Brd8_T264	-1.09828	5.78795e-07	3.99031e-05	-0.643404	4.88914e-05	0.00153025	0.454876	0.00150459	0.0539252
Ctps1_S587	2.09204	2.4752e-07	2.32398e-05	1.45947	9.10381e-06	0.00045718	-0.632568	0.00156524	0.0540426
Sfmbt2_S497	0.824763	1.01878e-05	0.000403398	0.410885	0.0031889	0.0305032	-0.413878	0.00151568	0.0540426
Dcaf10_S356	0.813858	2.26176e-05	0.000738418	0.353074	0.011742	0.0724911	-0.460784	0.0015442	0.0540426
Itpkc_S9	1.42682	9.90843e-05	0.00237339	0.44303	0.09152	0.236412	-0.983795	0.00156568	0.0540426
Slc1a5_S506	-0.511043	0.000174651	0.00369474	-0.128062	0.184055	0.33397	0.382981	0.0015447	0.0540426
Peak1_S645	-0.480159	0.000444903	0.00752231	-0.075169	0.446859	0.49864	0.40499	0.00152238	0.0540426
Wdr33_S1213	0.449226	0.000501153	0.00823024	0.074107	0.444206	0.497217	-0.375119	0.00155816	0.0540426
Dmtn_S22_S26	0.24655	0.00758654	0.0619583	0.561776	1.42055e-05	0.000639419	0.315226	0.00155252	0.0540426
Gigyf2_S140	-0.383191	0.00893408	0.069368	0.121946	0.332406	0.437669	0.505137	0.00156234	0.0540426
Epha2_S898	0.708053	0.0100709	0.074742	1.53272	2.55455e-05	0.000939362	0.824668	0.00156734	0.0540426
Rplp0_Y24	-0.0810465	0.380164	0.480184	0.283751	0.00787801	0.0570038	0.364797	0.0015481	0.0540426
Pacs2_S319	-0.0598123	0.511281	0.537024	0.300548	0.00522403	0.0428969	0.36036	0.00152075	0.0540426
Akap8_S113	0.0541881	0.52147	0.540679	-0.289476	0.00488606	0.0407432	-0.343664	0.00156551	0.0540426
Hspe1_S57	-0.0431101	0.603687	0.571184	0.29588	0.00380294	0.0342129	0.338991	0.00153017	0.0540426
Fam208a_T1004	-0.0565661	0.726342	0.615445	-0.780745	0.000976945	0.0133485	-0.724179	0.00153708	0.0540426
Med26_S361_S369	-0.0165924	0.86592	0.653048	-0.422849	0.00120655	0.0155244	-0.406257	0.00155208	0.0540426
Usp54_S606	-0.0106631	0.91245	0.665744	-0.414941	0.00138242	0.0169448	-0.404277	0.0015447	0.0540426
Zranb3_S578	0.701668	5.59463e-05	0.00151362	0.258158	0.0408696	0.152537	-0.44351	0.00157753	0.0541523
Med26_S259	-0.298453	0.0328504	0.152951	-0.820516	4.2537e-05	0.00137287	-0.522062	0.00157681	0.0541523
Ranbp2_T2338_T2342	0.51856	0.0162948	0.102458	1.18205	3.44778e-05	0.00118178	0.663489	0.00159246	0.0545436
Larp1_S828	-0.946583	1.6319e-05	0.000579595	-0.398942	0.00596399	0.0469382	0.547641	0.00160745	0.0545833
Mki67_S1000	0.280992	0.0646772	0.215012	0.782052	8.91697e-05	0.00240061	0.50106	0.00160609	0.0545833
Ubxn7_S266	0.315655	0.072774	0.227906	-0.363875	0.0583964	0.185818	-0.67953	0.00160775	0.0545833
Gtf2e2_T289	-0.106625	0.235491	0.392193	-0.463105	0.000224065	0.00466183	-0.35648	0.00159989	0.0545833
Rbm26_S507	-0.15211	0.125547	0.29572	-0.538246	0.000128825	0.00308505	-0.386136	0.00163884	0.0555165
Rai14_S300	1.38394	3.72921e-07	3.03284e-05	0.870959	3.05126e-05	0.00107502	-0.512976	0.00165024	0.0557805
Cic_T1643	0.692159	0.000544175	0.00875678	0.11515	0.44892	0.499366	-0.577008	0.00166211	0.0559819
Eif4b_S445	-0.518313	0.00220539	0.0254821	0.0214004	0.871812	0.648466	0.539713	0.00166682	0.0559819
Alkbh5_S372_S375_S385	-0.665918	0.0111867	0.0803876	0.21672	0.303476	0.420461	0.882638	0.00166707	0.0559819
Tomm20_S138	-0.0945619	0.388489	0.483839	0.331711	0.00838859	0.0592022	0.426272	0.00167699	0.0561667
Q5NBX1_T1306	-0.0524859	0.567102	0.558517	-0.427819	0.000686908	0.0103641	-0.375333	0.00167985	0.0561667
Kmt2b_T279	-0.444245	0.000433666	0.00737151	-0.822806	2.23784e-06	0.000172104	-0.378561	0.00169526	0.0564604
Cdk12_S317_S322_Y326	0.0244981	0.797528	0.635558	-0.365879	0.00282299	0.028185	-0.390377	0.00169594	0.0564604
Arfgap2_S431	-0.38527	0.0200294	0.117406	0.177198	0.204404	0.352375	0.562468	0.00172028	0.0571474
Cct4_S381	-0.333921	0.00481873	0.0450418	0.0555054	0.566407	0.549725	0.389427	0.00173321	0.0573681
Pkp4_S220_S235	0.409423	0.0143709	0.0947801	0.934332	3.0159e-05	0.00106535	0.524909	0.00173435	0.0573681
Ppil2_S493	0.336339	0.0370147	0.162376	0.844355	6.33884e-05	0.00188743	0.508017	0.00176069	0.0577448
Mcmbp_S167	0.164785	0.109701	0.277914	0.548187	0.000122652	0.00298504	0.383402	0.00175677	0.0577448
Eef1b_Y79_S106	0.22752	0.235242	0.391968	-0.537218	0.0161545	0.0884887	-0.764738	0.0017523	0.0577448
Med24_S870_S871	-0.0286095	0.768626	0.627252	-0.422491	0.0011004	0.0144345	-0.393882	0.00176022	0.0577448
Six4_S283	-0.414423	0.0011652	0.0158888	-0.0293646	0.75385	0.61665	0.385058	0.00177278	0.0578012
Cnot2_T93	-0.187583	0.219625	0.380487	-0.818083	0.00025017	0.00506305	-0.6305	0.00177363	0.0578012
Bud13_T281	-0.0143677	0.93892	0.673156	0.664754	0.00234268	0.0247871	0.679122	0.0017675	0.0578012
Tti2_S21	-0.218422	0.107179	0.274911	0.280571	0.0406022	0.151905	0.498993	0.00178168	0.057941
Fam193b_S831	0.627326	0.000281268	0.00530262	0.163737	0.2104	0.356982	-0.463589	0.00179464	0.058118
Gas2l3_S309	0.0629224	0.458542	0.515713	-0.274317	0.00676885	0.0511793	-0.337239	0.00179235	0.058118
Sugp1_S409	0.69275	1.86649e-05	0.000640207	0.30245	0.00928332	0.063098	-0.390301	0.00180087	0.0581976
Kmt2d_S2478	0.544329	0.000188819	0.00391519	0.150177	0.15937	0.31244	-0.394152	0.00180515	0.0582143
Tmem131_S1510	-0.240248	0.0170585	0.105935	-0.594359	2.88306e-05	0.00102923	-0.35411	0.00181195	0.0583117
Als2_S486	-0.874794	2.85865e-06	0.000143796	-0.468961	0.000587066	0.00931507	0.405833	0.00182405	0.0585149
Chd8_S572	-0.190408	0.0421451	0.173716	0.148799	0.099624	0.246154	0.339206	0.00182584	0.0585149
Q8BG15_S85	0.12267	0.261016	0.410823	-0.302761	0.0149342	0.084522	-0.42543	0.00183816	0.058788
Eif4enif1_S352	1.2992	2.40374e-06	0.000124727	0.728876	0.000403817	0.00711362	-0.570328	0.00185041	0.0590574
Gigyf2_S278	-0.762642	8.94517e-05	0.00219278	-0.248092	0.0663101	0.19846	0.514551	0.00186819	0.0593795
Itsn1_S969_S979	0.455562	0.00031973	0.00585231	0.102308	0.272149	0.400447	-0.353254	0.0018663	0.0593795
Q8C9B9_S657	0.476422	0.000811309	0.011951	0.0564353	0.599108	0.562909	-0.419987	0.00187845	0.059583
Eps15_S816	-0.276179	0.0953091	0.260661	0.307289	0.0519326	0.174007	0.583468	0.00188626	0.0597082
Q7TMY8_T2747	0.456238	0.00143812	0.018496	0.87487	5.69305e-06	0.00033026	0.418632	0.0018921	0.0597705
P97434_S617	0.336701	0.053943	0.197261	0.901058	9.09901e-05	0.00242976	0.564357	0.00192206	0.060593
Apc_T1930	-0.400257	0.0359013	0.159972	0.26706	0.127741	0.278989	0.667318	0.00195265	0.0613573
Dclk2_S29	0.25088	0.0441118	0.177618	-0.196033	0.107188	0.254967	-0.446913	0.00195425	0.0613573
Shroom3_T808	0.733332	0.000150587	0.00325669	0.222065	0.116379	0.266422	-0.511267	0.001969	0.0616949
Nccrp1_S40_T42	0.513612	0.0196099	0.115725	1.1449	4.72499e-05	0.00148927	0.631287	0.00199117	0.0622016
Jpt1_S85	0.143888	0.0919744	0.255712	-0.171465	0.0504219	0.171258	-0.315352	0.00199322	0.0622016
Smg1_S140	0.56047	0.00155006	0.019559	0.041007	0.776297	0.622952	-0.519463	0.00200405	0.0623123
Srrm2_S1339	0.203662	0.0756203	0.232182	0.618419	9.9482e-05	0.00257974	0.414756	0.00200484	0.0623123
A2AQ25_S1570	-0.126237	0.313324	0.443409	0.350918	0.0129588	0.0772055	0.477154	0.00201442	0.0624843
Pold3_S220	1.52013	0.000359875	0.00639745	0.421031	0.205846	0.353096	-1.0991	0.00202741	0.0627613
Nelfa_T277	1.76319	2.96592e-07	2.56571e-05	1.2453	1.00717e-05	0.000489351	-0.517889	0.00203626	0.0629093
Sap130_S439	0.455926	0.000749231	0.011273	0.0651213	0.523925	0.531291	-0.390805	0.00206182	0.0635719
Cfdp1_T206	-0.0138933	0.927409	0.66936	-0.655341	0.00199955	0.0219504	-0.641448	0.00208516	0.0641634
Q3UE31_T293	-0.206595	0.0509035	0.191456	0.168941	0.0977474	0.243973	0.375535	0.00209124	0.0642035
Gab1_S367	0.248372	0.113614	0.282403	0.7684	0.000174316	0.00391009	0.520028	0.00209478	0.0642035
Dcp1a_S542_S545	1.36927	5.15583e-08	8.04873e-06	0.985218	1.45619e-06	0.00012644	-0.384053	0.00212555	0.0647612
Zc3hc1_S337	-0.432604	0.000577447	0.00914355	-0.795953	3.04222e-06	0.000209969	-0.363349	0.00212366	0.0647612
Nav1_S810	-0.118315	0.348689	0.462479	0.353	0.0123467	0.0748988	0.471315	0.00211998	0.0647612
Phactr4_S145	1.35736	1.78291e-07	1.88504e-05	0.940349	6.97292e-06	0.000377021	-0.417011	0.0021441	0.0650696
Golga4_S93	-0.589014	0.00012214	0.00278797	-0.185747	0.0863419	0.229403	0.403267	0.00214155	0.0650696
Q8C9B9_S859	-0.324081	0.013299	0.0908098	0.111113	0.326614	0.434991	0.435194	0.00216617	0.0654822
Trim28_S499	0.111432	0.606185	0.572239	-0.80804	0.00604531	0.0471832	-0.919472	0.00216463	0.0654822
F2rl1_S377	-0.0729774	0.45028	0.513001	0.2914	0.00920378	0.0627673	0.364377	0.00226968	0.0684773
Papolg_S719	-0.134216	0.432848	0.505219	-0.851159	0.000688859	0.0103819	-0.716943	0.0022742	0.0684799
Gab1_S251	2.35587	1.63199e-06	9.12133e-05	1.52646	9.70413e-05	0.002536	-0.829406	0.00228489	0.0686679
Bora_S203_S215	-0.446535	0.0345168	0.156368	0.251774	0.161846	0.31414	0.698309	0.00230698	0.0686834
Cep128_S105	0.272957	0.0542411	0.197765	-0.23028	0.113842	0.263593	-0.503237	0.0023064	0.0686834
Srrm2_S1276_S1278	-0.178206	0.129447	0.298878	0.235398	0.0452776	0.161295	0.413603	0.00231073	0.0686834
Ccar2_S677_S686	0.153594	0.135627	0.305096	0.520191	0.000192259	0.0042211	0.366597	0.00229249	0.0686834
Mrpl23_S118	0.148521	0.213219	0.375888	0.566473	0.000317779	0.00603223	0.417952	0.0023109	0.0686834
Rsl1d1_T399_T407	0.12885	0.279773	0.42073	-0.323582	0.0180493	0.0944865	-0.452431	0.00231209	0.0686834
Drosha_S806	0.197775	0.0230502	0.127259	0.493331	4.28306e-05	0.00137575	0.295556	0.00231994	0.0687846
Zfyve1_S129	-0.176917	0.0524323	0.194141	-0.502583	8.3747e-05	0.00229111	-0.325666	0.00232464	0.0687916
Nck1_S85	1.20582	7.49992e-07	4.89713e-05	0.772023	5.29262e-05	0.0016375	-0.433797	0.00233095	0.0688467
Ticrr_S1187	-0.239374	0.0372578	0.163126	0.157739	0.144122	0.295998	0.397112	0.00233592	0.0688616
Ppp1r12b_S833	0.597032	0.00224149	0.0258209	0.0279216	0.863298	0.646808	-0.56911	0.00234766	0.0690194
Vcl_S721	-0.157456	0.133709	0.303269	0.226125	0.0401802	0.151095	0.383581	0.0023502	0.0690194
Cdc25a_S189_S196	0.433265	0.00121916	0.0164593	0.0515919	0.622897	0.571304	-0.381673	0.00236826	0.0692862
Cbll1_S278	0.243371	0.0355736	0.159254	-0.156482	0.153299	0.305825	-0.399853	0.00236501	0.0692862
Q925J9_S795	0.702883	0.0022762	0.0261764	1.35713	9.73821e-06	0.000480082	0.654251	0.00238065	0.0695172
Phf2_S1057_S1059	1.38679	2.81331e-07	2.50493e-05	0.939301	1.29331e-05	0.000600513	-0.447491	0.00239214	0.0695479
Anks1a_S461	1.21865	1.78135e-06	9.8743e-05	0.719667	0.0002096	0.0044494	-0.498983	0.00239043	0.0695479
Map1b_S1789	-0.546259	0.00141943	0.0182904	-1.05702	6.18696e-06	0.000349864	-0.510758	0.00240608	0.0695479
Q5HZI1_S1152	0.207476	0.0358578	0.159902	-0.130522	0.168043	0.319564	-0.337998	0.00240872	0.0695479
Srf_S81	0.10979	0.466496	0.519236	-0.487538	0.00997705	0.065597	-0.597328	0.00239804	0.0695479
Map9_S257	-0.119879	0.560884	0.555952	0.624187	0.00730069	0.0538985	0.744066	0.0024	0.0695479
Rai14_S293_T297	1.26855	0.000160514	0.00345435	0.402741	0.102837	0.25037	-0.865812	0.00242708	0.0699474
Mga_S1450	-0.299287	0.0165388	0.103293	-0.715469	3.46947e-05	0.00118213	-0.416182	0.0024325	0.069973
Tagln2_S163	0.425489	0.00985912	0.0737243	-0.103855	0.473975	0.511503	-0.529345	0.00244248	0.0701295
Cdca3_S182	0.639944	0.0681198	0.220554	1.771	0.000136336	0.00320225	1.13106	0.00245192	0.0702697
Ccdc125_S95	1.80118	4.19772e-09	1.36974e-06	1.41801	5.06484e-08	1.5581e-05	-0.383164	0.00248275	0.0710218
Mphosph8_S400	0.670465	0.000205477	0.004159	1.12934	1.79698e-06	0.000146575	0.458879	0.00256534	0.0729907
P98203_S914	0.624475	0.000511094	0.00834121	1.09829	3.45392e-06	0.000232424	0.47382	0.00256403	0.0729907
Hnrnpc_S246_S249	-0.160297	0.0981143	0.263845	0.184443	0.0613308	0.190328	0.34474	0.00256576	0.0729907
Rbm27_T447	0.244014	0.0215611	0.122473	-0.108919	0.259627	0.393537	-0.352933	0.00258515	0.0734072
Znf318_S1878	-0.0245291	0.840198	0.646847	0.414036	0.00416121	0.0364373	0.438565	0.00259126	0.0734457
Tcf3_S324	0.551176	4.65542e-05	0.00131999	0.225656	0.021929	0.106393	-0.32552	0.00262172	0.0734997
Hells_S498	0.343981	0.00215863	0.0250791	0.0128216	0.884831	0.651384	-0.33116	0.00261804	0.0734997
Epn2_S192	0.282373	0.0327498	0.152797	0.689869	7.41219e-05	0.00211001	0.407496	0.00261602	0.0734997
Mrpl1_S85	-0.298417	0.0486626	0.186735	0.203768	0.136578	0.28879	0.502185	0.00260832	0.0734997
Pcnp_T139	-0.331774	0.0592033	0.20694	-0.973134	0.000105872	0.00267335	-0.641361	0.00260394	0.0734997
Fam133b_S82	0.0822396	0.393513	0.486483	0.441983	0.000611269	0.00955496	0.359743	0.00261707	0.0734997
Camsap1_S1133_S1135	0.0042214	0.968543	0.680521	0.401415	0.00260829	0.0267969	0.397194	0.00263474	0.073731
Phf8_S755_S768	0.0230814	0.825129	0.642136	-0.380912	0.00434917	0.0376664	-0.403993	0.00264896	0.0739949
Bcam_S615	-0.617501	0.00308537	0.0325848	0.0132869	0.935866	0.665932	0.630788	0.00265573	0.0740502
Nfix_S265	1.15202	1.32108e-06	7.73372e-05	0.723611	0.000104089	0.00265678	-0.428407	0.00266465	0.0741648
Slc16a1_S491	-0.380908	0.00984655	0.0737243	0.0762457	0.517838	0.528682	0.457154	0.00267274	0.0742564
Shc1_S422	0.816048	0.000268122	0.00511273	0.252993	0.139433	0.291711	-0.563055	0.00267967	0.074315
Uspl1_S809	0.61459	0.00878255	0.0684732	1.23148	3.18546e-05	0.00111355	0.616888	0.00269317	0.0744222
Map4k3_S398	-0.0226721	0.88664	0.659707	0.54946	0.0038084	0.0342129	0.572132	0.00268997	0.0744222
Usp43_S844	0.365975	0.0152963	0.0985987	-0.122358	0.368612	0.459182	-0.488333	0.00271078	0.0747752
Hdgfl2_S174	0.681076	0.000292179	0.00543594	0.211647	0.146269	0.298304	-0.469429	0.00272705	0.075076
Hsp90ab1_S532	-0.0875173	0.293714	0.430135	0.217396	0.0191409	0.0978618	0.304913	0.0027314	0.075076
Ung_S12	-0.157803	0.201032	0.36575	-0.608095	0.00031031	0.00591549	-0.450291	0.0027488	0.0753085
Q8C9B9_S1198	0.170283	0.229739	0.387843	0.67668	0.000366214	0.00669663	0.506398	0.00274962	0.0753085
Epn2_Y181	0.337469	0.00509342	0.0468674	-0.0305534	0.759259	0.618019	-0.368022	0.00276366	0.0755593
Thrap3_S238_S243	1.57878	3.04767e-08	5.4463e-06	1.20977	4.94333e-07	6.65228e-05	-0.369005	0.00278112	0.0759022
Dsp_S2836	0.452383	0.000275269	0.00522877	0.130611	0.159078	0.312185	-0.321772	0.0028079	0.076498
Pdcd4_S76	1.16673	3.98506e-07	3.09442e-05	0.790568	1.82327e-05	0.000762067	-0.37616	0.00281798	0.0766374
Zc3hc1_S407	-1.45781	1.34754e-05	0.000497326	-0.702361	0.00296529	0.02903	0.755447	0.00282603	0.0767214
Smg8_S469	0.0541729	0.535266	0.546134	0.370663	0.00104451	0.0138772	0.31649	0.00283369	0.0767942
Dnaaf2_S681	-0.253376	0.0964077	0.261849	0.268675	0.072298	0.20716	0.522051	0.0028432	0.0769171
Ugdh_T474	0.399615	0.0266922	0.137595	0.912604	7.48538e-05	0.00212015	0.512989	0.00285848	0.0771952
Nasp_S304	0.0517864	0.557393	0.554556	0.379179	0.00105722	0.0140134	0.327393	0.0028818	0.0776892
Adam17_S794	-0.320259	0.0957448	0.261012	0.313551	0.078179	0.21632	0.63381	0.00289793	0.0778973
Ckap2_T579	-0.155414	0.130439	0.300062	-0.525475	0.000222684	0.00465374	-0.370061	0.00290047	0.0778973
Pom121_S582	0.0211562	0.867988	0.653869	0.468667	0.00251822	0.0260719	0.44751	0.00290465	0.0778973
Tedc2_S57	-0.295984	0.00363577	0.0367358	0.00977794	0.904646	0.657411	0.305762	0.00291541	0.0780504
Map9_S260	-0.177708	0.3234	0.449299	0.429122	0.0201688	0.10099	0.60683	0.00292766	0.0782428
Nusap1_T237	-0.332313	0.00766775	0.0625088	-0.728354	2.40139e-05	0.000898	-0.39604	0.00298571	0.0796564
Srrm2_S1685	0.131958	0.169836	0.338861	0.467629	0.000291248	0.00569737	0.335671	0.00299763	0.0798364
Mical3_S685_S687	0.261213	0.063737	0.214269	0.719388	0.000130506	0.00310311	0.458176	0.00302382	0.0803953
Senp7_S47	0.227576	0.0487402	0.186775	-0.159811	0.15512	0.307964	-0.387386	0.00305998	0.0808053
Mettl2_S140	0.34506	0.101502	0.268071	1.03205	0.000203254	0.00436776	0.686989	0.00304562	0.0808053
Ccdc115_S100	-0.140992	0.274212	0.417887	-0.619145	0.000493074	0.00823999	-0.478153	0.00305267	0.0808053
Ralbp1_T27_S29	-0.00163511	0.984586	0.683817	0.310665	0.00323175	0.0307178	0.3123	0.00306016	0.0808053
Cenpe_S1482	0.238008	0.0152703	0.0985651	-0.0751589	0.383649	0.467163	-0.313166	0.00307388	0.0808911
Spry2_S117	-0.101141	0.43982	0.508121	0.36413	0.0132915	0.0784241	0.465271	0.00307139	0.0808911
Rest_S85	0.330945	0.0114493	0.0817126	-0.0728715	0.532529	0.534796	-0.403816	0.00311231	0.081348
Ell_S300	-0.409702	0.0140326	0.0939737	0.102798	0.446568	0.498495	0.5125	0.00310019	0.081348
Ppfibp1_S957_S959	0.33635	0.0250715	0.133135	-0.1518	0.276171	0.402563	-0.488149	0.00310962	0.081348
Rai1_S39	-0.284149	0.076826	0.234084	-0.875207	0.00015835	0.00359994	-0.591058	0.00310289	0.081348
Eya3_S194_S199	0.610092	0.000222529	0.00441455	0.989429	2.41504e-06	0.000182297	0.379338	0.00312156	0.081452
Pdia6_S428	0.0547792	0.710118	0.609726	0.579356	0.00177855	0.0203038	0.524576	0.00315186	0.0821039
Q3URU2_S97	0.143028	0.135572	0.305096	-0.191994	0.0548773	0.179221	-0.335023	0.00316015	0.0821811
Bcl9l_S118	1.84893	1.25194e-08	2.69892e-06	1.40248	2.09097e-07	3.70283e-05	-0.446443	0.00317745	0.0824923
Eif4enif1_S763	1.52921	0.000339335	0.00608005	0.534265	0.115966	0.265883	-0.994941	0.00318488	0.0825463
Ecpas_S828	-0.168065	0.170215	0.339227	0.243999	0.0474715	0.165657	0.412065	0.00322172	0.0833612
Fxr2_S505	0.641911	0.000296099	0.00549381	0.208633	0.128764	0.279882	-0.433277	0.00322953	0.0834237
Tpd52l2_S180	-0.163359	0.407328	0.493084	0.498973	0.0164252	0.089353	0.662332	0.00324615	0.0837131
Stra8_S56	0.680752	0.00011866	0.00271827	0.267015	0.0462678	0.163481	-0.413737	0.00326604	0.0839456
Otud4_S1005	-0.325975	0.00255619	0.0285971	-0.642291	1.1405e-05	0.000548196	-0.316316	0.00326499	0.0839456
Tjp2_S1133	1.64062	5.95899e-09	1.72196e-06	1.28812	7.28273e-08	1.91311e-05	-0.352508	0.00328841	0.0841609
Ttc28_S2268	0.837621	4.62967e-06	0.000212927	0.477116	0.000621362	0.00964551	-0.360505	0.0032901	0.0841609
Arid3a_S339	-0.0677073	0.495642	0.530587	0.284478	0.0119971	0.0735936	0.352186	0.00329076	0.0841609
Pik3c3_S244	0.0978018	0.26191	0.411515	0.402873	0.000493139	0.00823999	0.305071	0.00331336	0.0845988
Znf318_S167_S175	-0.258911	0.13677	0.30639	0.334745	0.0574971	0.184553	0.593656	0.00332219	0.0846844
Rif1_T1044	0.412875	0.0534381	0.196362	-0.309344	0.155036	0.307863	-0.722218	0.00332937	0.0847276
Bub1b_S678_S680	-0.239834	0.0352809	0.158665	0.127905	0.217427	0.362818	0.367739	0.00334575	0.0850044
Shroom3_S1477	1.49667	1.30883e-07	1.51931e-05	1.04246	4.53968e-06	0.000288197	-0.454209	0.00335672	0.0851432
Srrm2_T2056	-0.279269	0.0191031	0.113843	0.0980259	0.350543	0.448641	0.377295	0.00337178	0.0853849
Midn_S215	0.748831	0.000239128	0.00465289	0.269835	0.0910611	0.236001	-0.478996	0.0034466	0.0869896
Kat2a_S277	0.333501	0.00297665	0.0317077	0.0117891	0.896108	0.654702	-0.321712	0.00345205	0.0869896
Ezr_S144	-0.175393	0.0764393	0.233474	0.157035	0.106224	0.25393	0.332428	0.00344612	0.0869896
Ubap2l_S624	0.71624	0.000421827	0.00719693	0.21583	0.172858	0.32368	-0.50041	0.00349173	0.0877548
Ccdc86_S41	-0.405587	0.00553393	0.0494468	0.0270528	0.818158	0.635317	0.43264	0.00349945	0.0877548
Paf1_S434	-0.128795	0.368019	0.474578	0.360733	0.0199573	0.10056	0.489528	0.00349458	0.0877548
Fam114a2_S119	1.6107	4.62339e-08	7.56537e-06	1.98813	4.89313e-09	3.29273e-06	0.377433	0.00352614	0.0878398
Gtse1_T495_T496	-0.508774	0.00428428	0.0415341	-1.07367	1.96288e-05	0.00079444	-0.564892	0.00352024	0.0878398
Kmt2a_S2722	0.269895	0.0198199	0.116479	-0.0947657	0.363393	0.456131	-0.36466	0.00351622	0.0878398
Naca_S765	-0.113399	0.412099	0.495215	0.351037	0.0178462	0.093932	0.464436	0.00353127	0.0878398
Gps1_S454	-0.0334831	0.710607	0.609865	0.288808	0.00708204	0.0528936	0.322291	0.00353054	0.0878398
Hirip3_S231_S238	-0.288755	0.364713	0.472964	0.728422	0.020079	0.100872	1.01718	0.00353767	0.0878573
Thrap3_S320_S330	-0.198153	0.065455	0.216033	0.152872	0.133802	0.285962	0.351025	0.00355722	0.0882012
Fam208a_S1078	0.788997	2.44605e-05	0.000783386	0.408227	0.00466629	0.0394731	-0.38077	0.00357243	0.0884362
Kiaa1522_S952	0.702107	2.83473e-05	0.000878995	0.345722	0.00661496	0.0501849	-0.356385	0.00362983	0.0894272
Zfp57_S254	0.28362	0.00992537	0.0739855	-0.0508847	0.588464	0.558474	-0.334505	0.00362202	0.0894272
Lmnb1_S14_S17_T21	-0.140665	0.247292	0.400258	0.266597	0.0345867	0.139284	0.407263	0.00362632	0.0894272
Gsk3a_S21	0.738353	0.000131673	0.00295784	0.302541	0.0428318	0.157115	-0.435812	0.00364275	0.0895978
Q80UV9_S1173_T1175	-0.44575	0.00297284	0.031692	-0.0148604	0.900478	0.655911	0.430889	0.00365415	0.0895978
Epb41_S94	-0.364469	0.00579778	0.0511648	0.027455	0.799941	0.630286	0.391924	0.00365348	0.0895978
Eif4b_S495_S497_S504	0.20545	0.142548	0.312309	0.669818	0.000302836	0.00584754	0.464368	0.00366248	0.0896596
Dync1li1_T513_T515	0.366887	0.0245132	0.131725	0.8254	8.15099e-05	0.00224797	0.458513	0.00367424	0.0897027
Kmt2d_S1811	0.0593098	0.573972	0.56046	0.429562	0.00144843	0.0175778	0.370252	0.00367585	0.0897027
Arhgap27_S462	0.24869	0.0619311	0.211768	0.644916	0.000164069	0.00370196	0.396227	0.00369958	0.0901394
Zc3h11a_S289	2.12629	5.01058e-08	7.91293e-06	1.59825	9.0154e-07	9.40578e-05	-0.528036	0.00375131	0.0904016
Rps6ka4_S343	0.84537	4.14165e-05	0.00119681	0.414763	0.00920429	0.0627673	-0.430608	0.00372171	0.0904016
Trim33_T521	0.39108	0.0111099	0.0799625	-0.0699064	0.613137	0.567535	-0.460987	0.00374381	0.0904016
Trim41_S515	0.620809	0.0235565	0.128901	-0.250904	0.354923	0.450935	-0.871713	0.00375102	0.0904016
Zdbf2_S1946	-0.288554	0.0254961	0.134163	0.120082	0.301271	0.419106	0.408636	0.00372812	0.0904016
Q99PL5_S1598	0.134988	0.119173	0.288306	-0.158346	0.0742823	0.210576	-0.293335	0.00373533	0.0904016
Jade1_T732_S735	0.18626	0.174529	0.342823	-0.286491	0.0491997	0.169149	-0.472752	0.00374401	0.0904016
Kat7_S52_S59	0.638201	7.44514e-05	0.00190785	0.261891	0.0278394	0.123371	-0.37631	0.00379012	0.0910976
Topbp1_S820_T825	0.0741776	0.56826	0.558736	-0.397507	0.0114688	0.071361	-0.471685	0.00379199	0.0910976
Phyhipl_S11_S12	0.0205735	0.847109	0.648477	0.396065	0.00284257	0.0282645	0.375491	0.00382245	0.091687
Ssbp3_T360	0.567235	0.000258928	0.00497403	0.181557	0.117951	0.267909	-0.385677	0.00383096	0.0916945
Srgap3_S1070	0.486086	0.00180944	0.0220206	0.0581372	0.636193	0.575691	-0.427949	0.00383464	0.0916945
Pak4_S476	0.0140734	0.905826	0.664604	0.412279	0.00364899	0.0333629	0.398206	0.0038616	0.0921965
Cd97_S806	0.122178	0.493393	0.529307	0.696939	0.00143896	0.0175261	0.574761	0.00387935	0.0924774
Cep350_S1259	0.090589	0.51207	0.537118	-0.405378	0.013532	0.079252	-0.495967	0.0038864	0.0925026
Stard9_S1164	0.292364	0.0107969	0.0783454	-0.0530568	0.590944	0.559639	-0.345421	0.00389354	0.0925301
Flnc_S2234	1.00667	0.000367998	0.00649086	0.290588	0.170218	0.321393	-0.716084	0.0039149	0.0928948
Itsn1_S969_T977	0.122414	0.193487	0.358457	-0.199815	0.048214	0.167127	-0.322228	0.00392609	0.0930173
Akap12_S1285	-0.53836	0.00254946	0.0285552	-0.0421965	0.75639	0.617448	0.496164	0.00404119	0.0943174
Dnmbp_S544	-0.502829	0.00347048	0.0355463	-0.0154922	0.908053	0.658571	0.487336	0.00400042	0.0943174
Bop1_S84	-0.318185	0.00677862	0.0572994	0.0255259	0.790672	0.627812	0.343711	0.00403464	0.0943174
Clspn_S1133	-0.469249	0.0150546	0.0976191	0.116235	0.479483	0.514009	0.585484	0.00403409	0.0943174
Arid4b_S756	-0.229789	0.0265503	0.137317	0.0914345	0.320357	0.43089	0.321224	0.00399991	0.0943174
Ralbp1_S463	-0.128672	0.240309	0.395944	0.24559	0.0364443	0.143635	0.374262	0.00401454	0.0943174
Gjb3_T268	0.0896061	0.337883	0.4563	0.403858	0.000815877	0.0117272	0.314252	0.00402768	0.0943174
Clspn_S816_S823	0.0872215	0.434891	0.506355	-0.308398	0.0186492	0.0962763	-0.395619	0.00404202	0.0943174
Enah_S652	0.0770799	0.454131	0.51428	-0.285912	0.0169333	0.0910238	-0.362991	0.00402743	0.0943174
Esco2_S317	-0.0834631	0.471426	0.521274	0.316336	0.0155655	0.0864587	0.399799	0.0040099	0.0943174
Arhgap21_S696	0.0123206	0.92244	0.668488	-0.453316	0.00540392	0.0439983	-0.465637	0.00405411	0.0944569
Hdgfl2_S661	-0.335961	0.0181126	0.110052	-0.794626	5.99518e-05	0.00180507	-0.458665	0.00409866	0.0953511
Kat7_S58_S59	-0.425059	0.00496041	0.0458923	-0.870864	2.19882e-05	0.000861044	-0.445805	0.00412655	0.0958554
Trip12_S124	0.210028	0.0352102	0.158557	-0.105163	0.255926	0.391212	-0.315192	0.00414223	0.0960753
Sall4_T155	0.472092	0.000351087	0.00625761	0.146177	0.143728	0.295776	-0.325914	0.00419426	0.0967011
Phldb1_S983	-0.966996	0.000634796	0.00989839	-0.228362	0.233793	0.37502	0.738634	0.0041774	0.0967011
O88466_S876_S878	0.414806	0.0196234	0.115725	0.929865	6.8085e-05	0.00199636	0.51506	0.00418303	0.0967011
Bod1l_S240	-0.401194	0.0397991	0.168645	0.209891	0.234634	0.37558	0.611085	0.00418809	0.0967011
Tcp11l2_S50	0.785661	0.000954911	0.0135881	1.33422	9.00542e-06	0.000453933	0.548559	0.00420112	0.0967151
Q9R0L6_S1284	-0.159276	0.181339	0.348008	0.240126	0.0530203	0.175975	0.399403	0.00420898	0.0967517
Zc3h8_S85	-0.460324	0.0342497	0.155729	0.222248	0.261881	0.394592	0.682572	0.00423269	0.0971522
Gab1_Y660	1.54747	1.96443e-07	1.99104e-05	1.09333	5.94435e-06	0.000341891	-0.45414	0.00425251	0.0973601
Cnot3_S291_S299	1.12294	1.16965e-06	6.93695e-05	0.724433	7.03934e-05	0.0020473	-0.398511	0.00426696	0.0973601
Fam160a2_S523	0.402309	0.017537	0.107773	-0.11414	0.447149	0.498822	-0.516448	0.00426322	0.0973601
Hirip3_S295	-0.238795	0.0242796	0.131062	0.0902395	0.343834	0.444655	0.329034	0.00425729	0.0973601
Shroom2_T820	0.0280237	0.798833	0.635881	0.405018	0.00290671	0.0286495	0.376994	0.00429203	0.0977876
Rusc2_S568	-0.671368	0.000581979	0.00920158	-0.172202	0.209837	0.356586	0.499166	0.00432425	0.0980922
Arhgap32_S904	-0.269973	0.0352502	0.158632	0.128133	0.268815	0.398696	0.398106	0.00432187	0.0980922
Gorab_S80_S82_T90	0.000769476	0.994365	0.684987	0.364994	0.00477011	0.0400492	0.364225	0.00432444	0.0980922
Chek1_S280	1.52442	6.00512e-08	9.04602e-06	1.15622	1.0261e-06	0.000102439	-0.368201	0.00433235	0.0981157
Sall3_S932	0.031163	0.775376	0.629492	0.404269	0.00279835	0.0280347	0.373106	0.00433818	0.0981157
Senp3_S42	0.71656	0.000457842	0.00770532	0.21028	0.179119	0.32932	-0.50628	0.00436623	0.0984617
Pag1_S351	-0.597891	0.00218826	0.0253583	-0.0614563	0.686023	0.594206	0.536435	0.00436143	0.0984617
Ralgapa1_S860	-0.028319	0.782072	0.631404	-0.387288	0.00271241	0.0274889	-0.358969	0.00439079	0.0988713
Trps1_S1041	0.0813479	0.513352	0.537804	0.497424	0.00151189	0.0181434	0.416077	0.00440019	0.0989386
Mia2_S1228	-0.276743	0.0118301	0.0835955	0.0510876	0.58707	0.558187	0.32783	0.00440895	0.0989915
Polr2a_S1829	0.286741	0.0457539	0.181327	-0.165047	0.24022	0.379557	-0.451788	0.00442013	0.0990985
Q80TY0_S299	-0.739294	2.5967e-05	0.000819741	-0.35924	0.00555349	0.0449983	0.380054	0.00445338	0.099195
Apc_S2207	0.482477	0.00151809	0.0192691	0.0870119	0.473706	0.511342	-0.395465	0.00445974	0.099195
Rps6ka3_S715	0.485605	0.00506322	0.0466212	0.946511	2.65264e-05	0.000964887	0.460906	0.00445952	0.099195
Taf3_T797	-0.429969	0.00583441	0.0513879	0.0133442	0.914233	0.660161	0.443313	0.00443991	0.099195
Pikfyve_S307	0.437946	0.0137027	0.0925426	-0.0951522	0.535882	0.536375	-0.533098	0.00446296	0.099195
Nuak2_S503	0.309443	0.0390271	0.166839	-0.158766	0.277674	0.403285	-0.468209	0.00443807	0.099195
Lrp2_Y4606	-0.328365	0.0399464	0.168751	-0.840831	0.00011463	0.00284643	-0.512467	0.00447965	0.0992802
Sorbs1_Y1193	0.262784	0.100965	0.267294	-0.266913	0.114948	0.264813	-0.529697	0.00447904	0.0992802
Ggt7_S72	0.824197	9.64382e-05	0.00234307	0.37792	0.0221148	0.10687	-0.446277	0.00449788	0.0995275
Eif5b_S183	0.308631	0.00308112	0.0325652	0.0199741	0.81123	0.633112	-0.288657	0.00451595	0.0995275
Nadk_S50	-0.132572	0.30019	0.434421	-0.583371	0.000792166	0.0114639	-0.4508	0.00450681	0.0995275
Spag1_S351_S359	-0.0253575	0.796636	0.635358	-0.370663	0.00298015	0.0291304	-0.345306	0.00451658	0.0995275
Ppp1r12c_S431	-0.378637	0.00450166	0.0431166	-0.758299	2.16307e-05	0.000854212	-0.379661	0.0045606	0.0997858
Zyx_S336	0.278747	0.0710801	0.225872	0.751915	0.000201182	0.00435847	0.473168	0.004555	0.0997858
P58283_S707	-0.22618	0.461944	0.517307	0.815455	0.0175553	0.0930197	1.04164	0.00454606	0.0997858
Scyl2_S632	0.0592639	0.622537	0.577479	-0.363655	0.0119967	0.0735936	-0.422919	0.00454825	0.0997858
Pex19_S66	0.00458316	0.962604	0.678743	-0.337013	0.00498266	0.0412928	-0.341596	0.00454015	0.0997858
Ndrg1_T328_S330	-0.0742314	0.590193	0.565922	0.382679	0.0132522	0.0782952	0.456911	0.00457471	0.0999529
Sh2b3_S20	0.343358	0.0151416	0.0979733	0.733411	6.24294e-05	0.001863	0.390054	0.00461741	0.100601
Scrib_S1548	-0.354921	0.0221334	0.124345	0.118143	0.392776	0.472537	0.473064	0.00461703	0.100601
Mrtfa_S355	0.857594	0.000106712	0.00250747	0.350349	0.0344779	0.138986	-0.507245	0.0046262	0.100651
Hirip3_S295_S296	-0.036649	0.796968	0.635512	0.439799	0.00792199	0.057107	0.476448	0.00463897	0.100787
Atad2_S839	-0.591344	0.00620824	0.0537737	0.0179301	0.914121	0.66013	0.609274	0.00465261	0.100853
Eppk1_S2705	-0.51644	0.0542812	0.197859	0.324612	0.192414	0.341671	0.841052	0.00465506	0.100853
Mapk1_T183_Y185	0.443661	0.00400222	0.0391898	0.0184688	0.884345	0.651384	-0.425192	0.00466723	0.100904
Pkn1_S536	0.00603793	0.974168	0.681712	0.620144	0.00480573	0.0402479	0.614106	0.00467049	0.100904
Srrm2_S1068_T1074	0.0940211	0.345982	0.461226	-0.245149	0.0268269	0.120549	-0.33917	0.00467947	0.100957
Nup35_S66_S73	0.173512	0.0536704	0.1969	-0.1098	0.20104	0.349757	-0.283311	0.00469015	0.101046
Bcl9l_S21	-0.683881	6.46098e-06	0.000278571	-0.384637	0.000775307	0.0112562	0.299245	0.00471613	0.101323
A2AAE1_S2755	-0.461668	0.00113999	0.0156315	-0.0930991	0.373558	0.461591	0.368569	0.00471236	0.101323
Q8BTM8_T2599	-0.142287	0.141163	0.310881	0.169177	0.0809982	0.221065	0.311464	0.00472396	0.10135
Iars2_S50	-0.224125	0.114495	0.283585	0.220087	0.104732	0.25238	0.444212	0.00477726	0.102352
Slc12a7_S50	-0.316268	0.0196753	0.11588	0.0919275	0.442227	0.496623	0.408196	0.00481047	0.102778
Lrch1_S518	-0.134613	0.433078	0.505369	0.407547	0.0228599	0.109333	0.54216	0.00480642	0.102778
Ric1_T995	1.54719	4.92482e-07	3.55779e-05	1.12952	1.197e-05	0.000563285	-0.417666	0.00481963	0.102832
Tmc8_S683	-0.595249	0.000704165	0.0107216	-0.147612	0.259923	0.393575	0.447637	0.00482705	0.102848
Rabl6_S414	-0.141209	0.150591	0.320441	0.177341	0.0757918	0.212954	0.318551	0.00485693	0.103342
Alg13_T424	-0.598969	0.00270969	0.0298057	-0.0643577	0.658898	0.583715	0.534612	0.00491918	0.104403
Atxn1l_S619	0.324606	0.0969333	0.262297	0.950399	0.000260006	0.00522286	0.625793	0.00492032	0.104403
Aifm1_S523	0.0435889	0.771417	0.628193	0.519695	0.00348813	0.0323362	0.476106	0.00493923	0.104661
Rexo1_T496	-0.42366	0.000744978	0.0112297	-0.752752	6.48239e-06	0.000360286	-0.329091	0.00495397	0.104829
Hectd1_S1576	-0.0711969	0.382624	0.481377	-0.347457	0.00109481	0.0143893	-0.27626	0.00496697	0.10496
Prrc2b_S387	-0.350339	0.0142871	0.0946364	0.0715972	0.562421	0.548211	0.421936	0.00498184	0.105131
Rab11fip1_S358	1.29207	0.000161538	0.00346592	0.59965	0.0313232	0.13236	-0.692422	0.00500258	0.105138
Rps6_S236_S240	0.207387	0.0645956	0.215012	0.558472	0.000186204	0.00411634	0.351085	0.00499027	0.105138
Dnmt1_S15	-0.200489	0.149137	0.31933	0.238201	0.0824784	0.222943	0.43869	0.00500145	0.105138
Zfp36l2_S464	0.676141	0.000480534	0.00798822	0.224465	0.143389	0.295605	-0.451677	0.00502817	0.105264
Rps21_S65	-0.390457	0.00431521	0.0417132	-0.0116111	0.915609	0.660457	0.378846	0.00502391	0.105264
Sh3bp5l_S30	0.325081	0.0390807	0.166963	0.803668	0.000125176	0.00303515	0.478587	0.00502904	0.105264
Chd4_S1651	0.101185	0.296001	0.431861	0.416963	0.000846882	0.0119851	0.315778	0.00506553	0.105799
Dcaf5_S626	0.0722902	0.401049	0.489918	0.355291	0.00122691	0.0156516	0.283001	0.00506831	0.105799
Msantd3_S98	0.214387	0.180622	0.347446	0.719554	0.000517223	0.00848384	0.505167	0.00507816	0.105862
Nucks1_S214	-0.258999	0.0888666	0.251761	0.222513	0.133277	0.285351	0.481512	0.00509216	0.106011
Afap1_S680	-0.367758	0.0057085	0.0505411	-0.000241068	0.998166	0.679716	0.367516	0.0051256	0.10642
Mettl15_S358	-0.165047	0.145717	0.316194	0.193838	0.0857274	0.228742	0.358885	0.00511873	0.10642
Rif1_S1412_S1414	-0.9594	0.000215635	0.00432592	-0.343046	0.0715571	0.206184	0.616354	0.00514799	0.106598
Epn2_S173_S180	0.213875	0.0641899	0.214914	-0.146517	0.195324	0.344885	-0.360392	0.00514379	0.106598
Alms1_S2254	2.54272	4.93018e-09	1.50848e-06	2.17386	2.69508e-08	1.06682e-05	-0.368855	0.00516462	0.106755
Thoc1_S560	-0.200538	0.0381994	0.164987	0.0945598	0.286432	0.409232	0.295098	0.0051694	0.106755
Tex14_S1339	0.301935	0.00630476	0.0542982	0.610236	3.10234e-05	0.00109016	0.308301	0.00519761	0.107103
Hmox1_S229	-0.308587	0.0447696	0.178782	0.159345	0.256209	0.391442	0.467933	0.00520012	0.107103
Mki67_S2425	0.115711	0.25639	0.40708	-0.221564	0.0475929	0.165898	-0.337275	0.00521225	0.10721
Fam126a_S453	-0.414721	0.0013659	0.0178033	-0.0776398	0.436201	0.493482	0.337081	0.00523363	0.107492
Elavl1_S111	0.186997	0.0559315	0.200611	-0.11536	0.218962	0.364132	-0.302357	0.00524378	0.107492
Gatad2a_T322_S335	0.0576005	0.619745	0.576661	-0.33861	0.0135292	0.079252	-0.39621	0.0052468	0.107492
Tcf20_T102	-0.635648	0.00326079	0.0339881	-1.29027	2.34035e-05	0.000892288	-0.654619	0.00526088	0.107637
Mga_S2999	0.204306	0.141783	0.311539	-0.244836	0.0878295	0.231142	-0.449142	0.00528523	0.107992
Trim28_T498	0.27044	0.154529	0.32378	-0.35519	0.0891038	0.233083	-0.625631	0.00531355	0.108428
Prpf40b_S831	-0.0842022	0.336033	0.455435	0.206467	0.0316417	0.133041	0.29067	0.00536466	0.109326
Mast3_S69	-0.135356	0.530748	0.544356	0.528454	0.018796	0.0967037	0.66381	0.00537771	0.109448
Pcif1_T135_S144_T150	0.634967	0.000550649	0.00882958	0.207794	0.153193	0.305825	-0.427173	0.00539592	0.109674
Etv3_S181	1.40249	2.49504e-05	0.000795455	0.816242	0.00259229	0.0266528	-0.586252	0.00540616	0.109698
S100pbp_S294	0.988734	9.73643e-05	0.00235739	0.472965	0.0184325	0.0957363	-0.515769	0.005416	0.109698
Oxr1_T203	0.912398	0.000116602	0.00267957	1.34192	2.46637e-06	0.000182618	0.429525	0.0054528	0.109698
Map4k4_S606	-0.423446	0.0074807	0.0614264	0.0173739	0.891845	0.653092	0.44082	0.00545011	0.109698
Smap_S15	0.498848	0.0209691	0.120522	-0.130689	0.522421	0.530447	-0.629537	0.00546062	0.109698
Rfc1_S250_S253	-0.289991	0.0259507	0.135654	-0.705515	0.00010315	0.00265441	-0.415524	0.00544883	0.109698
Dock2_S1683	0.217293	0.0278199	0.140719	0.506531	0.000101901	0.00263232	0.289238	0.00546575	0.109698
Trpm7_S1502	0.300387	0.10171	0.268384	0.835256	0.000347795	0.00648315	0.53487	0.00546812	0.109698
Kif14_S354	-0.148044	0.217147	0.378634	-0.540496	0.000613824	0.00958376	-0.392452	0.00543004	0.109698
A2AQ25_S1796	-0.239317	0.252446	0.403982	0.435005	0.0468038	0.164361	0.674322	0.00542027	0.109698
Nhsl1_S1510	0.51702	0.00117017	0.0159316	0.120932	0.337938	0.44137	-0.396088	0.00549994	0.109739
Ppp1r21_S96	0.44989	0.00187811	0.0226331	0.0862535	0.465434	0.507481	-0.363636	0.00549859	0.109739
Znf318_S41	-0.354982	0.116407	0.285278	0.329926	0.114558	0.264366	0.684909	0.00548073	0.109739
Nipbl_T646	-0.160772	0.127795	0.297557	0.169857	0.103777	0.251559	0.330629	0.00550568	0.109739
Bcas3_S565	-0.0587717	0.654048	0.589189	0.372504	0.0130037	0.0772593	0.431276	0.00550389	0.109739
Znf318_S172	1.08483	4.31641e-05	0.00124202	0.552319	0.00724289	0.0535976	-0.532514	0.00554845	0.110449
Taf9_S149	0.879873	0.000254034	0.0049008	0.362332	0.0604179	0.188701	-0.517541	0.00559285	0.11108
Champ1_S421_S425	-0.308761	0.00394635	0.0387544	-0.0185091	0.829198	0.638198	0.290252	0.00559786	0.11108
Lyplal1_S238	-0.0876347	0.398019	0.488478	0.24936	0.0277917	0.123298	0.336995	0.00560174	0.11108
Ythdc1_S119_S122	1.60371	2.84337e-06	0.000143558	1.03298	0.000160463	0.0036296	-0.570723	0.00562117	0.11126
Sqstm1_T269	-0.0251153	0.811726	0.639467	0.310975	0.00976194	0.0649441	0.33609	0.0056252	0.11126
Atg2a_S1243	-0.505757	0.00288546	0.0310039	-0.0547599	0.67798	0.59109	0.450997	0.00566414	0.111887
Tab2_S450	0.402157	0.0079361	0.0640772	-0.0211401	0.868358	0.647926	-0.423297	0.00567877	0.112033
Shroom3_S755_S756	0.680842	4.84284e-05	0.00135058	0.335372	0.0090996	0.0623881	-0.345469	0.00568879	0.112063
Spice1_S765_S769	-0.26991	0.124655	0.294659	-0.859167	0.000400298	0.00707943	-0.589256	0.0057021	0.112063
Phf14_T280	0.127211	0.250412	0.402912	-0.233175	0.0509315	0.172184	-0.360386	0.00569958	0.112063
Srgap2_T989_S994	0.582991	0.000381194	0.00665363	0.937485	5.05974e-06	0.000306743	0.354494	0.00575395	0.112795
Rai14_S296	0.865783	0.000871443	0.0126448	0.261175	0.220474	0.365057	-0.604608	0.00574704	0.112795
Dock7_S929	0.219907	0.0633238	0.21362	-0.140217	0.229095	0.372125	-0.360124	0.00577851	0.11294
Arhgap12_T228_T229_Y241	-0.15067	0.329079	0.452345	-0.670194	0.00108144	0.0142733	-0.519524	0.00577561	0.11294
Ino80_S1455	-0.0195823	0.868758	0.654069	-0.427834	0.00483649	0.04043	-0.408252	0.00578324	0.11294
Atf7ip2_S191	1.03039	6.20746e-06	0.000271083	0.624928	0.000501456	0.00832434	-0.405459	0.00585032	0.113962
Sdhaf4_S56	0.068893	0.712647	0.610603	0.673266	0.00325278	0.0307644	0.604373	0.00585037	0.113962
Zdhhc5_S380	-0.192878	0.112226	0.280734	0.18626	0.121106	0.271201	0.379138	0.00587071	0.114071
Smarca5_T112_S115	-0.139929	0.127701	0.297492	0.149736	0.105079	0.252763	0.289665	0.00586511	0.114071
Trip4_S404	1.55311	4.85206e-08	7.84504e-06	1.19753	6.97905e-07	8.04222e-05	-0.355578	0.00595833	0.115627
Kat7_T87	-0.22524	0.105961	0.273387	0.190192	0.142684	0.2954	0.415433	0.00596575	0.115627
Map7d1_S454	0.739228	5.72806e-05	0.00153747	0.360709	0.0107211	0.0686447	-0.378519	0.00601327	0.116111
Map7_S202_S209	-0.383973	0.00191202	0.0229685	-0.711969	1.44952e-05	0.000645978	-0.327996	0.00600445	0.116111
Znf652_S203	-0.366369	0.00474619	0.0446402	-0.0166864	0.872533	0.648609	0.349683	0.00600879	0.116111
Snrnp200_S225	-0.547653	0.00469306	0.0443622	-0.0332028	0.820059	0.635559	0.51445	0.00602088	0.116113
Clip4_S578	0.389832	0.0335996	0.154457	-0.153524	0.37075	0.459995	-0.543356	0.0060482	0.116494
Zfhx2_S386	-0.195773	0.26438	0.412734	0.355169	0.0505848	0.171563	0.550941	0.00608933	0.11714
Znf652_S196	0.574892	0.000369696	0.00651205	0.212531	0.0924586	0.237389	-0.362361	0.00615166	0.118192
Setd1b_S977	-0.216588	0.118902	0.288187	0.205471	0.125681	0.276388	0.422059	0.00617505	0.118282
Pnn_T365	-0.207053	0.165746	0.334783	0.24412	0.0916391	0.236497	0.451172	0.00617022	0.118282
Atad2_S924	-0.0430237	0.579341	0.562433	0.212417	0.0169419	0.0910238	0.25544	0.0061793	0.118282
Afdn_S1172	-0.83082	4.48944e-06	0.000208813	-1.18446	1.80927e-07	3.38197e-05	-0.353637	0.00619886	0.11844
Pxn_Y118	0.0276407	0.806173	0.638202	-0.34679	0.00993189	0.0655259	-0.374431	0.00620294	0.11844
Aplf_S131	-0.119705	0.210926	0.373705	0.181593	0.0667703	0.199014	0.301298	0.00623176	0.118586
Nvl_S210	-0.0519141	0.578378	0.562178	0.254595	0.0171929	0.0918223	0.306509	0.00622665	0.118586
Leo1_S247_S255	-0.0370099	0.808762	0.638864	0.428054	0.0112284	0.0704515	0.465064	0.00623361	0.118586
Rnf169_S44	0.0452365	0.62984	0.579894	-0.264717	0.0159888	0.0880111	-0.309953	0.00625684	0.118882
Akap12_S270	0.905601	5.26485e-05	0.00144721	1.36557	1.14148e-06	0.000109242	0.45997	0.00629438	0.119448
Ranbp2_T2329	-0.443489	0.00163184	0.0202401	-0.820923	1.39593e-05	0.000636856	-0.377434	0.0063065	0.119531
Hist1h2bm_Y43	0.521602	0.0292506	0.144825	-0.177642	0.424728	0.488359	-0.699244	0.00632922	0.119668
Phyhipl_S15	0.336342	0.0469246	0.183398	0.809214	0.000190587	0.00419123	0.472873	0.00632182	0.119668
Cep72_S296	0.554848	0.00077317	0.0115267	0.156677	0.221874	0.366348	-0.398171	0.00634617	0.119842
Pacsin1_S346	-0.251404	0.083927	0.244396	0.186137	0.176924	0.327395	0.437542	0.00636757	0.119874
Phactr4_S174	-0.305752	0.142754	0.312412	0.330424	0.104562	0.252159	0.636176	0.00637111	0.119874
Bcas3_S893_T897	-0.110129	0.226225	0.384877	-0.401509	0.000754398	0.0110121	-0.29138	0.00636138	0.119874
Bod1l_S656	0.522595	0.000142811	0.0031641	0.820895	2.3266e-06	0.000177913	0.2983	0.00642881	0.120453
Ubap2l_S625	0.560044	0.000955464	0.0135881	0.145663	0.270403	0.399668	-0.414382	0.00642194	0.120453
Sh3pxd2a_S794	-0.448915	0.0120447	0.0847595	0.0427532	0.768298	0.62066	0.491668	0.0064331	0.120453
Map1b_S1395	0.190621	0.135853	0.305327	0.565677	0.000497419	0.0082751	0.375056	0.00641646	0.120453
Q80VC9_S193	0.0419809	0.682638	0.599732	0.367285	0.00334944	0.0314137	0.325304	0.00645152	0.120652
Ncoa3_S847	-0.11161	0.523322	0.54136	0.43543	0.022207	0.107162	0.54704	0.0064711	0.120872
Epb41l2_S86	-0.106395	0.533967	0.545596	0.442343	0.0207275	0.102688	0.548738	0.00648774	0.121036
Map1b_S1793	0.611879	0.000344652	0.00615097	0.993083	4.63233e-06	0.00029133	0.381204	0.00653547	0.12134
Prpf4b_S88	-0.249141	0.0142063	0.0945773	0.0372939	0.669807	0.587848	0.286435	0.00651835	0.12134
Mtmr12_S601	-0.228882	0.0562	0.201211	-0.589101	0.000202949	0.00436776	-0.360219	0.00653451	0.12134
Map1b_S829	-0.15948	0.115569	0.284714	0.150688	0.131188	0.283051	0.310169	0.00652161	0.12134
Fam83h_S1041	-0.657316	0.00152214	0.0193025	-0.133371	0.41012	0.480774	0.523945	0.00654863	0.121439
Afdn_S1499	-0.209389	0.0895564	0.252673	0.155378	0.178004	0.328671	0.364766	0.0065751	0.12176
Lin28a_S200	0.351282	0.128174	0.298179	0.969285	0.000511114	0.0083991	0.618003	0.00658175	0.12176
Usp10_S359_S364	-0.0148109	0.932776	0.671178	0.554301	0.00789073	0.0570038	0.569112	0.00663131	0.122531
A2AAE1_S4369	0.722272	0.00154433	0.0195292	0.169714	0.357808	0.452635	-0.552558	0.00666675	0.122745
Map1b_S1257	-0.361806	0.00350423	0.0358442	-0.698246	2.46632e-05	0.000914412	-0.33644	0.00667468	0.122745
Myadm_S16	-0.45492	0.00630441	0.0542982	-0.00539459	0.968503	0.673196	0.449525	0.0066699	0.122745
Dus2_T338	-0.0664418	0.413567	0.495983	0.19315	0.0306228	0.130824	0.259592	0.00665946	0.122745
Igf2bp3_S243	-0.0233208	0.864908	0.652897	0.390536	0.0106482	0.0683727	0.413857	0.00671664	0.123369
Q9R0L6_S645	0.766167	0.000182275	0.00380857	0.324946	0.0405539	0.151905	-0.441221	0.00673296	0.123522
Supt5h_T778_T785	-0.685205	0.00157418	0.0196866	-0.140734	0.39675	0.474387	0.544471	0.00676522	0.123967
Q69ZN7_S1023	-0.160438	0.086526	0.247923	0.120117	0.181076	0.330939	0.280555	0.00677744	0.124044
Sgsm2_S402	-0.0966773	0.62848	0.579608	0.529782	0.0174005	0.0924177	0.626459	0.00688605	0.125882
Taf3_S204	-0.89714	9.41351e-05	0.00229533	-0.398364	0.0179259	0.0942042	0.498776	0.00693645	0.126072
Kazn_S322	0.54817	0.000863801	0.0125607	0.155843	0.225879	0.369552	-0.392327	0.00693721	0.126072
Cdca2_S210	0.182118	0.103627	0.270344	-0.156552	0.162658	0.315076	-0.338669	0.00692631	0.126072
Srrm1_S389_S391	0.123037	0.310431	0.44109	0.490053	0.00123736	0.0157254	0.367016	0.00691172	0.126072
Abl2_S876	0.0840303	0.389259	0.484064	0.382007	0.00163897	0.019098	0.297977	0.00693494	0.126072
Hdgfl2_S395	-0.390744	0.000945593	0.0134901	-0.102933	0.258269	0.392669	0.287811	0.00697713	0.126222
Clspn_S810_S823	0.344166	0.0122776	0.0860418	-0.0316539	0.791295	0.628005	-0.37582	0.00697047	0.126222
Q8VBW5_T776	0.45767	0.012364	0.0865573	-0.035793	0.826958	0.637418	-0.493463	0.00698633	0.126222
Plekha7_Y662	-0.23677	0.0232894	0.128067	-0.53746	0.000105376	0.00267335	-0.30069	0.00698169	0.126222
Dctn2_Y6	0.180446	0.094268	0.259275	-0.14603	0.168041	0.319564	-0.326476	0.00695963	0.126222
Q922M7_S193_T198	0.524162	8.79826e-05	0.00216474	0.246073	0.0166435	0.0899028	-0.278089	0.00702083	0.126641
Nedd4_S309	0.0616256	0.593529	0.567082	0.427004	0.00281809	0.028157	0.365379	0.00702591	0.126641
Arfgap1_S155	1.31775	0.00287503	0.0309653	2.13909	4.31173e-05	0.00138166	0.821336	0.00704011	0.126749
Q8C9B9_S8	-0.0212302	0.889334	0.660605	0.454131	0.00974943	0.0649251	0.475361	0.00706014	0.126961
Med14_S1117	0.43914	0.00485532	0.045248	0.0434564	0.74358	0.613464	-0.395683	0.00710131	0.127405
Polr2a_S1815_T1817	0.33958	0.0165152	0.103293	-0.049231	0.69611	0.598292	-0.388811	0.00709748	0.127405
Jcad_T999	-0.212061	0.0718625	0.227083	0.131801	0.228738	0.371888	0.343862	0.0071108	0.127427
Itsn2_Y922	-0.0412271	0.715135	0.611664	-0.406752	0.00377733	0.0340963	-0.365525	0.00714234	0.127844
Mex3c_S313	-0.460001	0.100767	0.267073	0.352452	0.162518	0.314941	0.812453	0.00720826	0.128875
Tanc1_S1611	0.211497	0.0646307	0.215012	-0.12612	0.251816	0.388161	-0.337617	0.00721982	0.128932
Aff4_S831	0.681059	4.80727e-05	0.00134448	0.340736	0.00789741	0.0570214	-0.340323	0.00727132	0.129702
Mki67_S498_S503	-0.0810968	0.443743	0.509977	-0.419312	0.00190325	0.0211813	-0.338215	0.00730241	0.130106
Rttn_S1600	0.573125	7.66548e-05	0.00193871	0.281324	0.0125343	0.0755118	-0.291801	0.0073217	0.1303
Q5SV77_S602	0.63709	6.47097e-05	0.00170379	0.312239	0.0109751	0.0696525	-0.324851	0.00733705	0.130423
Tacc2_S510_S514_T521	1.99367	2.26275e-07	2.20763e-05	1.55564	2.9455e-06	0.000205401	-0.43803	0.00738178	0.130509
Khnyn_S214	1.17195	3.90087e-07	3.08021e-05	0.823708	1.15746e-05	0.000548207	-0.348246	0.00738417	0.130509
Ubap2_S877	0.726646	2.65274e-05	0.00083206	0.389777	0.003479	0.0322913	-0.336869	0.00735543	0.130509
Rab11fip2_S277	0.372474	0.00805223	0.0646	-0.00462517	0.968659	0.673196	-0.377099	0.00738298	0.130509
Zfyve26_S605	-0.00969588	0.928689	0.669758	0.328638	0.00921121	0.0627673	0.338334	0.00737078	0.130509
Erbin_S840	-0.138147	0.305091	0.43789	0.282598	0.0497822	0.170266	0.420745	0.0074015	0.130666
Gab1_S253	-0.380486	0.00451321	0.0431664	-0.0378527	0.714592	0.604557	0.342633	0.00742356	0.130817
Ralgapa2_S820	-0.267193	0.0122522	0.0859081	0.0250192	0.783404	0.625377	0.292213	0.00742696	0.130817
Zc3h4_S1166	0.0671325	0.568009	0.558692	-0.311715	0.0234732	0.111189	-0.378847	0.0074517	0.131103
Fgfr1_S451	0.405632	0.00939766	0.0716551	-0.00294782	0.982882	0.67683	-0.40858	0.0074602	0.131103
Dclk2_S340	-0.162026	0.0942257	0.259264	-0.453198	0.000363521	0.0066655	-0.291173	0.00747006	0.131127
Cbx5_S93	0.577527	7.37177e-05	0.00189621	0.876767	1.56027e-06	0.000130429	0.29924	0.00749711	0.131161
Ninl_S941	0.740261	0.000816698	0.0120173	0.251253	0.16533	0.317628	-0.489008	0.00750511	0.131161
Toe1_S349	0.285298	0.0260587	0.135804	0.637439	0.000126795	0.00305821	0.352141	0.00750598	0.131161
H2afy_S173_T175	-0.0457966	0.618061	0.575701	-0.340574	0.0032113	0.0306646	-0.294777	0.00749382	0.131161
Fam83b_S435	0.0109044	0.912993	0.665896	-0.311601	0.00991905	0.0655259	-0.322505	0.00753456	0.131512
Msl3_S404	-0.31477	0.00403738	0.0394771	-0.033708	0.699176	0.599284	0.281062	0.00755166	0.131631
Pgam5_S79	0.214586	0.418169	0.498059	1.01759	0.00193222	0.0213681	0.803	0.00755839	0.131631
Q9QYS9_T243	0.622616	7.39589e-05	0.00189882	0.310553	0.0113269	0.0709229	-0.312063	0.00760279	0.132068
Ik_S402	1.5596	9.80613e-05	0.00235739	2.23307	3.28391e-06	0.000224349	0.67347	0.00764333	0.132068
Epb41l4a_S541_S543	-0.268478	0.0159568	0.10127	0.0373962	0.695674	0.598228	0.305875	0.00760628	0.132068
Tgs1_S525_S528	-0.239538	0.0529724	0.195289	-0.601987	0.000221807	0.00464263	-0.362449	0.00762974	0.132068
Zw10_S438	0.27982	0.147861	0.318646	0.826477	0.000640252	0.00984787	0.546657	0.0076249	0.132068
Sash1_S1014	0.290668	0.168233	0.337398	0.890175	0.000724824	0.0107317	0.599507	0.00763367	0.132068
Mki67_S1723	0.0170307	0.865567	0.652989	-0.30471	0.010408	0.0674096	-0.32174	0.0076408	0.132068
Dmxl1_S922	0.331418	0.0593066	0.207116	0.780948	0.000293517	0.00573341	0.44953	0.00766149	0.132234
Q922M7_S182	-0.901755	0.000135263	0.00301655	-0.383564	0.0222919	0.107456	0.518191	0.00767997	0.132404
Srrm2_S1066_S1068	-0.235475	0.0900902	0.253535	0.173489	0.19257	0.341825	0.408964	0.00769618	0.132536
Arhgap35_S589	2.31316	1.96845e-10	1.8254e-07	1.98823	9.63123e-10	1.44025e-06	-0.324937	0.00771511	0.13257
Stac2_S228	-0.719245	0.000113022	0.00262395	-0.318872	0.0191454	0.0978618	0.400373	0.00771611	0.13257
Arpp19_S62_Y65	0.170496	0.315601	0.444589	-0.360844	0.0504203	0.171258	-0.531339	0.0077239	0.13257
Srrm2_S1613_S1614	0.0806087	0.555608	0.553956	0.484201	0.00311745	0.0300332	0.403593	0.00775488	0.132954
Rcc2_S49	-0.943882	3.43636e-05	0.00101902	-0.481203	0.00374926	0.0339528	0.462679	0.00776437	0.132969
Washc2_T938	-0.00456251	0.960997	0.678273	-0.302984	0.00742431	0.0545716	-0.298422	0.00778603	0.133192
Dcaf8_S28	-0.171102	0.225328	0.384353	0.245756	0.0813849	0.221574	0.416858	0.00784186	0.133999
Hirip3_S234_S238	-0.385556	0.0839277	0.244396	0.269947	0.205357	0.352932	0.655503	0.00786135	0.134184
Pi4ka_S263	-0.562639	0.000235268	0.00460417	-0.223654	0.0516086	0.173645	0.338984	0.00788729	0.13433
Dlgap3_S185	-0.00804177	0.948668	0.675753	0.378001	0.00941197	0.0635584	0.386042	0.00788544	0.13433
Eif4enif1_S355_T356	0.534667	0.00201734	0.0239592	0.126247	0.376983	0.463771	-0.40842	0.00792529	0.134532
Hist1h2bm_Y38	0.860563	0.0148959	0.0970308	-0.0920402	0.774295	0.622299	-0.952603	0.0079193	0.134532
Tcf20_S1550	0.153307	0.170439	0.339268	0.478861	0.00072182	0.0107232	0.325554	0.00792121	0.134532
Kiaa1522_S909	0.192013	0.27575	0.418526	0.714231	0.00122158	0.0156133	0.522218	0.00794317	0.134548
Hnrnpul2_S226	0.00832525	0.957305	0.677169	0.498834	0.00734498	0.0541364	0.490509	0.00794366	0.134548
Q99P72_S109	-0.418391	0.00691102	0.0579428	-0.019226	0.873949	0.648801	0.399165	0.00795718	0.134629
Def6_S597	0.622028	0.000969342	0.0137423	0.179926	0.225106	0.36888	-0.442102	0.00798697	0.134691
Nelfe_S115	0.0959227	0.363763	0.472409	0.421704	0.00160824	0.0188378	0.325782	0.00798427	0.134691
Dync1li1_T513_S516	-0.0653141	0.692653	0.603748	0.417356	0.0182294	0.0949468	0.48267	0.00797448	0.134691
Q4U2R1_S1566	0.184113	0.0800637	0.239091	0.484505	0.000349646	0.00649417	0.300392	0.0080848	0.135895
Khsrp_T101	0.115364	0.398379	0.488629	-0.313785	0.0415696	0.154018	-0.429149	0.00808079	0.135895
Pum1_S124	0.057428	0.686212	0.601092	-0.397358	0.0178986	0.0941345	-0.454786	0.00807178	0.135895
Spidr_S840	0.163267	0.627358	0.579151	1.06467	0.00413528	0.0362574	0.901404	0.00811004	0.136172
Plekhm1_T435_S436	1.02526	1.09893e-05	0.000426432	1.37913	5.20962e-07	6.80719e-05	0.353866	0.00814573	0.136622
Ppp4r2_S183	0.807349	0.000192476	0.00396077	0.379689	0.0295808	0.128053	-0.42766	0.00817245	0.136625
Cnot3_S291_T292	-0.228426	0.0639436	0.214591	0.119727	0.286389	0.409232	0.348153	0.00816304	0.136625
Klc3_S506	0.194497	0.0715357	0.226261	0.506552	0.0003093	0.00590459	0.312055	0.00816666	0.136625
Mid1ip1_T67_S71	0.456298	0.00158207	0.019749	0.789034	1.66832e-05	0.000712801	0.332737	0.00824198	0.137194
Clint1_S465	-0.146563	0.130163	0.299781	-0.439049	0.000552247	0.00893326	-0.292485	0.00822448	0.137194
Srsf2_S189_S191	-0.152561	0.281698	0.422097	0.27419	0.0629665	0.192819	0.426751	0.00822819	0.137194
Nhsl1_S1517	-0.0929528	0.41184	0.495143	-0.455325	0.0020828	0.0226976	-0.362373	0.00823728	0.137194
Brca1_T522	-0.257267	0.199145	0.364268	0.320732	0.0967263	0.243236	0.577999	0.00825321	0.137233
Rai14_S293_T295	1.03374	0.000221441	0.00441455	0.436742	0.0443647	0.159521	-0.596998	0.00826949	0.137356
Akap13_S2663	0.609452	0.00140053	0.0181328	0.16286	0.288573	0.410775	-0.446592	0.00830762	0.137841
A2AAE1_S3830_S3835	-0.583109	0.00262799	0.0291364	-0.101564	0.505782	0.523962	0.481545	0.0083485	0.138309
Xrn2_S473_S487	0.197063	0.175106	0.342942	-0.243374	0.115544	0.265396	-0.440437	0.00835375	0.138309
Cfdp1_T202_T206	-0.305891	0.118421	0.287879	-0.939217	0.000563213	0.00903462	-0.633326	0.00842946	0.139413
Bod1l_S2888_S2898	0.416834	0.00491763	0.0456208	0.782024	3.86757e-05	0.00128207	0.365191	0.00848627	0.140203
Q9R0L6_S1432_S1434	-0.143918	0.285008	0.424387	0.261536	0.0633103	0.19352	0.405454	0.00850286	0.140327
Pml_S17	-0.772921	0.00861932	0.0676667	-0.00729166	0.974925	0.675163	0.765629	0.00853502	0.140707
Dvl2_S717	-0.287537	0.0259691	0.135654	-0.647908	0.000135115	0.00318468	-0.36037	0.00854457	0.140714
Eif4b_S495_S504	1.18647	8.69496e-07	5.44197e-05	0.852219	2.22163e-05	0.000861672	-0.334249	0.00860983	0.141045
Ubxn7_S258	0.919128	2.53878e-06	0.000130401	0.604296	0.000118117	0.00290088	-0.314832	0.00860625	0.141045
Mapk11_Y182	1.09091	9.82425e-05	0.00235739	0.566303	0.0117171	0.0723843	-0.524609	0.00861027	0.141045
Ice1_T1577_S1582	-0.552571	0.00262027	0.0290983	-0.100304	0.481187	0.514849	0.452267	0.00860853	0.141045
P60710_S239	-0.0674412	0.457123	0.514965	0.21256	0.0337031	0.137735	0.280001	0.0086023	0.141045
Q922B9_S643	-0.411383	0.00194972	0.023287	-0.0885988	0.394241	0.473135	0.322784	0.00862122	0.141074
Pelp1_T751_S755	0.269236	0.0736336	0.229407	-0.162625	0.278072	0.40363	-0.431861	0.0086405	0.14124
Emsy_S1079	0.252086	0.0215579	0.122473	0.551211	0.000116766	0.00288349	0.299125	0.00867546	0.141662
Fra10ac1_S243	-0.345589	0.0106114	0.0776081	0.00748975	0.946399	0.668599	0.353078	0.00870446	0.141835
Parg_S286	0.0898607	0.437631	0.507163	-0.269191	0.0402072	0.151154	-0.359052	0.00870137	0.141835
Numa1_S1835	-0.310835	0.0379186	0.164534	0.107012	0.429289	0.490544	0.417847	0.00874546	0.142353
Ubap2l_S625_S629	0.307893	0.00304637	0.0322981	0.0515012	0.539477	0.538045	-0.256392	0.00878386	0.142828
Dnmt1_S140	0.633428	0.000299799	0.00553976	0.995923	5.18578e-06	0.000311395	0.362495	0.00881712	0.143218
Ddx3y_S604	-0.262015	0.0997274	0.266309	-0.763598	0.000494084	0.00823999	-0.501583	0.00885186	0.143631
Eif4ebp1_T40	-0.654042	0.0102638	0.0755546	0.00219329	0.991132	0.677886	0.656235	0.00887298	0.143672
Mtcl1_S541	0.398251	0.019024	0.113571	0.803097	0.000129787	0.00309707	0.404846	0.00886881	0.143672
Kat7_S140	-0.791499	2.09262e-05	0.000696593	-1.15485	6.76923e-07	7.92211e-05	-0.363348	0.0088873	0.143753
Tbc1d2b_S475	0.489052	0.0209983	0.120592	0.985645	0.000149603	0.00344768	0.496593	0.00892031	0.143986
Mcm2_S21_T25	-0.139128	0.136934	0.306641	0.130907	0.151979	0.304484	0.270035	0.0089116	0.143986
Pag1_S379	0.366493	0.0424721	0.17425	0.819544	0.000257803	0.00519411	0.453051	0.00900695	0.144808
Tle3_T296	-0.239596	0.0935025	0.258163	-0.66879	0.00044771	0.00770582	-0.429194	0.00901485	0.144808
Ticrr_S1406	-0.253213	0.16303	0.332312	0.267733	0.128459	0.279569	0.520946	0.00899544	0.144808
Anln_T392	-0.0799049	0.320387	0.447669	-0.324647	0.0015458	0.0183604	-0.244742	0.00900111	0.144808
Q8BTM8_S2152	0.170858	0.388438	0.48382	0.750255	0.00208169	0.0226976	0.579397	0.00902433	0.144808
Atp5me_S68	-0.101104	0.458833	0.515908	0.299144	0.0385627	0.147996	0.400248	0.00902752	0.144808
Map1b_S1789_S1793	0.695485	9.99009e-06	0.000396875	0.959913	4.11283e-07	6.01662e-05	0.264428	0.00906538	0.145265
R3hdm2_S923	-0.226218	0.0546974	0.198664	0.100721	0.347835	0.447483	0.326939	0.00912482	0.146066
Phf14_T280_S283	0.0893972	0.450462	0.513122	-0.27356	0.0381462	0.147231	-0.362957	0.00914276	0.146201
Tnks1bp1_S980	-0.316216	0.00502843	0.0464267	-0.609344	4.08072e-05	0.00132659	-0.293128	0.00922545	0.147371
Q9ET47_S342	-0.264178	0.0797222	0.238859	0.161039	0.253935	0.389561	0.425217	0.00926426	0.147838
Q9QXS1_S4393	0.960845	1.87578e-05	0.000641711	0.545696	0.00180858	0.0205186	-0.415149	0.00930523	0.147918
Srrm2_S1343	-0.391941	0.00957249	0.0725091	-0.794417	6.68276e-05	0.00196377	-0.402476	0.00931089	0.147918
Rai14_S317	0.355549	0.0377396	0.164177	0.802657	0.00021754	0.00456752	0.447108	0.00931714	0.147918
Ftsj3_S576	-0.189731	0.0799419	0.23895	0.120282	0.245992	0.384118	0.310014	0.00930038	0.147918
Sash1_S1011_S1014	0.0958505	0.505495	0.534313	0.533163	0.0028615	0.028422	0.437312	0.00930391	0.147918
Tprn_S184	0.465625	0.000148954	0.00323683	0.210167	0.0263108	0.119228	-0.255457	0.00932985	0.147968
Ahctf1_S1216	0.142688	0.244213	0.398795	0.484175	0.00129747	0.0162288	0.341488	0.00935686	0.148185
Hdlbp_S1247	0.0574467	0.500906	0.531843	-0.20287	0.0329563	0.136061	-0.260317	0.00936274	0.148185
Srrm2_S1685_S1687_S1688	-0.0868503	0.527246	0.542848	0.323835	0.0311889	0.131999	0.410685	0.00941972	0.148934
Ywhaq_S232	-0.266893	0.102991	0.269603	0.199948	0.20306	0.351137	0.466842	0.00944652	0.149053
Phlpp1_S304	0.254256	0.184909	0.350645	-0.318239	0.12467	0.275118	-0.572496	0.00944535	0.149053
Kmt2b_S849	-0.409057	0.0336947	0.154617	0.120205	0.489014	0.518345	0.529262	0.00948187	0.14935
IntS13_S626	-0.241892	0.120249	0.289429	0.193747	0.18596	0.335475	0.435639	0.00948466	0.14935
Tmem51_S178	-0.234853	0.0219339	0.123704	0.0374266	0.672384	0.588996	0.272279	0.00953712	0.150023
Larp4_S69	0.236865	0.00901732	0.0698226	0.469393	6.40024e-05	0.0019015	0.232528	0.00955656	0.150176
Svil_S1045	-0.254822	0.0252885	0.13364	0.049763	0.615987	0.568692	0.304585	0.00959246	0.150587
Myl6b_T28	0.0158788	0.874247	0.655601	-0.293513	0.0134238	0.0788834	-0.309392	0.00960262	0.150593
Raver1_S626	0.362725	0.00397763	0.0390053	0.0567934	0.584388	0.557424	-0.305932	0.00964186	0.150749
Gatad2a_T185	0.336873	0.0182788	0.110729	0.698485	0.00012098	0.00295502	0.361612	0.00963488	0.150749
Itpr1_S1588	-0.139905	0.479538	0.523889	0.426166	0.0385866	0.148036	0.566071	0.0096358	0.150749
Xrcc4_S253	-0.208653	0.0682271	0.220783	0.110655	0.299547	0.418074	0.319308	0.00966739	0.150996
Tyw3_S4	-0.111893	0.350319	0.463228	-0.474255	0.00184364	0.0208161	-0.362362	0.00968704	0.15115
Wnk3_S667	0.134081	0.146501	0.317033	-0.133782	0.149393	0.301804	-0.267863	0.00973315	0.151563
Diaph1_S22	-0.12429	0.162693	0.332123	0.13522	0.131274	0.283136	0.25951	0.00972692	0.151563
Mtcl1_T1403	-1.58345	1.18429e-08	2.59427e-06	-1.93506	2.01779e-09	1.93976e-06	-0.351612	0.00974846	0.151648
Crebzf_S195	-0.293593	0.0313667	0.150107	0.0716215	0.547742	0.541911	0.365214	0.00980358	0.152353
Mcrs1_S22	-0.13955	0.18232	0.348546	0.165513	0.118275	0.268207	0.305063	0.00982074	0.152466
Rpgrip1l_S165	1.12757	0.000547638	0.00879167	0.477686	0.0765189	0.213908	-0.649885	0.00987946	0.152611
Camk2b_S363	-0.881936	0.0014767	0.018885	-0.230751	0.275668	0.402263	0.651185	0.0098778	0.152611
Txnl4a_S132	0.22663	0.0598793	0.208259	0.562444	0.0003065	0.00589294	0.335814	0.0098709	0.152611
Nccrp1_S40_T46	0.102437	0.487536	0.527314	0.508224	0.00323009	0.0307178	0.405786	0.00987939	0.152611
Kazn_S335_S336	0.110515	0.509594	0.536765	-0.410025	0.0366411	0.144126	-0.52054	0.00986519	0.152611
Igsf9b_S794	1.04137	3.87698e-06	0.000182198	0.701313	0.000150406	0.00346027	-0.340056	0.00994513	0.15278
Ercc6l_S1060	0.694448	0.000234463	0.00460169	0.323875	0.0324099	0.134932	-0.370573	0.00994977	0.15278
Map1b_S934	-0.181595	0.130061	0.299656	0.163874	0.1669	0.318877	0.345469	0.00992015	0.15278
Prpf3_S619	-0.125486	0.148267	0.318765	0.125893	0.146539	0.298502	0.251379	0.00991412	0.15278
Wdr44_S405	-0.121511	0.202717	0.367319	0.15586	0.107936	0.256021	0.277372	0.00993222	0.15278
Atn1_S119	-0.114993	0.222487	0.382242	0.159961	0.0974374	0.243734	0.274954	0.00992343	0.15278
Rabep2_S176_S180	0.162369	0.0600826	0.208494	-0.0778426	0.337995	0.44137	-0.240212	0.00997188	0.152967
Amfr_S542	0.526895	0.00459193	0.0437444	0.947643	4.56339e-05	0.00145193	0.420748	0.0100211	0.153424
Miga1_S210	-0.16827	0.361751	0.471129	0.358242	0.057871	0.184959	0.526512	0.0100215	0.153424
Ubap1_S146	1.39982	9.44045e-07	5.82798e-05	1.7975	7.39169e-08	1.91311e-05	0.397672	0.0100936	0.153462
Dbn1_S387	0.410026	0.000592066	0.00932848	0.67232	8.6447e-06	0.000439039	0.262294	0.0100751	0.153462
Ctnna1_S297	0.441694	0.00365898	0.036838	0.0841332	0.506781	0.524246	-0.357561	0.0100658	0.153462
Utp14a_T205	0.209006	0.0648715	0.215012	0.506732	0.000369703	0.00672388	0.297727	0.0100885	0.153462
Fam169a_S512	0.0839053	0.497892	0.530968	0.438521	0.00327	0.0309056	0.354616	0.0100817	0.153462
Zc3h18_S528	-0.0727616	0.564131	0.557412	-0.468584	0.0039378	0.035051	-0.395822	0.0100635	0.153462
Nova1_S153	-0.0247965	0.819531	0.64128	0.303788	0.0154558	0.0861696	0.328585	0.0100599	0.153462
Tead3_S148	0.289035	0.0864137	0.24781	-0.184595	0.277466	0.403285	-0.47363	0.0101215	0.153735
Stag1_T1108	0.141028	0.402902	0.490632	-0.374916	0.0524766	0.17499	-0.515944	0.0101772	0.154273
Sae1_S189	0.100258	0.412022	0.495215	0.459014	0.00240499	0.0251683	0.358757	0.0101768	0.154273
Usp54_S613	-0.0472084	0.789726	0.633193	-0.615813	0.00709525	0.0529628	-0.568604	0.0101868	0.154273
Atp2b1_S1178_S1182	-0.502248	0.00295895	0.0315687	-0.0969879	0.461689	0.505341	0.40526	0.0102029	0.154366
Polr2a_S1843_S1845	0.0939995	0.265824	0.413265	-0.154103	0.0828695	0.223374	-0.248102	0.0102245	0.15454
Dync1li1_T513_S523	0.75837	0.0203184	0.118182	1.45062	0.000179683	0.00400377	0.692254	0.0102379	0.154592
Srgap3_S1078_T1082	1.41984	2.9868e-07	2.56742e-05	1.09627	4.21532e-06	0.000270154	-0.323573	0.0102699	0.154924
Ppp1r12a_S907	-0.17552	0.163387	0.332604	-0.543577	0.000833391	0.0118641	-0.368057	0.0102886	0.155055
Pxn_S126_S130	0.322049	0.0136658	0.0924313	0.637787	0.000103718	0.00265678	0.315738	0.0103016	0.155099
Atf7ip_S951_T963	0.205359	0.320831	0.447836	-0.428605	0.069559	0.203161	-0.633964	0.0103291	0.155362
Slc9a3r1_S294_S297	-0.0616138	0.507574	0.535344	-0.341283	0.00322805	0.0307178	-0.27967	0.0103837	0.15603
Phldb1_S472	0.303244	0.0249159	0.132803	-0.0567131	0.636541	0.575752	-0.359958	0.0104032	0.156171
Tcf20_T1790	-0.375863	0.00495699	0.0458919	-0.0485855	0.650489	0.580484	0.327277	0.0104459	0.156605
Srgap2_S1053	0.104423	0.435801	0.506432	0.485903	0.00278988	0.0279999	0.38148	0.0104523	0.156605
Fam126b_S508	0.811773	6.64738e-05	0.00172953	0.446136	0.00636804	0.0489688	-0.365637	0.0104828	0.15691
Srrm2_S775	-0.439197	0.0833372	0.243294	0.265991	0.264861	0.396334	0.705187	0.010508	0.157008
Maco1_S332	0.146976	0.302832	0.436476	-0.277855	0.0782515	0.216336	-0.424832	0.0105097	0.157008
Larp4b_T735	-0.240897	0.0334049	0.154034	-0.551386	0.000201853	0.00436061	-0.310489	0.0105227	0.157029
Phyhipl_S14_S15	0.0152861	0.94954	0.675974	0.716969	0.00993402	0.0655259	0.701682	0.0105314	0.157029
Phip_S1457	-0.57025	0.000284259	0.00531042	-0.931015	5.6358e-06	0.000328355	-0.360765	0.010546	0.157095
Crocc_S464	0.193364	0.0325106	0.152204	-0.0488242	0.55018	0.543107	-0.242188	0.0105564	0.157097
Ubn1_S690	0.35862	0.011063	0.0797091	0.0094825	0.939005	0.666685	-0.349138	0.0105788	0.157129
B2RY56_S672_S678	-0.0325907	0.73309	0.617297	-0.322251	0.00604103	0.0471832	-0.28966	0.010576	0.157129
Kdm1a_S132_S138	0.170707	0.235556	0.392203	-0.251406	0.105918	0.253649	-0.422112	0.010609	0.157425
Tacc2_S265	0.22215	0.100583	0.26688	0.594676	0.000543449	0.00881211	0.372525	0.0106432	0.157782
Wee1_S66	-0.101874	0.253595	0.404963	0.158321	0.0880104	0.231437	0.260195	0.0106663	0.157923
Tet2_S97	0.00114148	0.99511	0.685296	0.51206	0.0120911	0.0740083	0.510919	0.0106732	0.157923
Rad23a_S133	-0.231261	0.143138	0.312947	0.200901	0.176394	0.327134	0.432162	0.0107073	0.158125
Spen_T1965	-0.0347936	0.732155	0.617212	-0.341247	0.00593881	0.0469358	-0.306453	0.0107073	0.158125
Synrg_S576	0.727819	0.000238983	0.00465289	1.1325	4.74072e-06	0.000295739	0.404678	0.0107701	0.158748
Bora_S305	-0.265012	0.288033	0.426632	0.459132	0.0768588	0.214341	0.724144	0.0107677	0.158748
Bclaf3_S307	0.324183	0.0035853	0.0364202	0.587429	3.51458e-05	0.00119147	0.263246	0.0108239	0.15939
Sh3d19_S150	-0.638593	0.00532811	0.0485012	-0.0832181	0.62989	0.573885	0.555375	0.0108799	0.159973
Senp6_T436	0.0807013	0.592665	0.566712	-0.374788	0.0305341	0.130666	-0.455489	0.0108843	0.159973
Eras_S13	-0.213856	0.0711809	0.225908	0.111254	0.315515	0.428525	0.32511	0.0109085	0.160026
Nes_S1010	-0.181285	0.0715151	0.226261	0.0969871	0.307734	0.424046	0.278272	0.0109073	0.160026
Q8BYJ6_S761_S764	-2.04898	1.15061e-08	2.59427e-06	-1.61094	6.03993e-08	1.76715e-05	0.438042	0.0109271	0.160146
Zc3hc1_S58	0.160114	0.0806925	0.240247	0.409638	0.000451969	0.00775875	0.249524	0.0109447	0.160252
Mcmbp_S118	0.184992	0.172434	0.341336	0.546249	0.00103821	0.0138423	0.361257	0.0109583	0.160299
Cul4b_S97_T106	0.208119	0.0827883	0.242796	-0.12142	0.301626	0.419333	-0.329539	0.0109697	0.160314
Rbm26_S501	0.13457	0.238795	0.394521	-0.196443	0.0967625	0.243236	-0.331014	0.0109801	0.160315
F2rl1_S387	-0.0900053	0.478649	0.523565	0.270274	0.044061	0.159044	0.360279	0.0109952	0.160383
Pspc1_S409	0.714717	0.00362328	0.0366962	0.152674	0.469352	0.509462	-0.562043	0.0110415	0.160906
Aebp2_S203	-1.28216	7.16679e-06	0.000303227	-1.80107	3.69606e-07	5.56935e-05	-0.518913	0.0110711	0.161186
Aebp2_S203_S204	-0.859216	2.87236e-06	0.000143952	-1.15837	1.60253e-07	3.08952e-05	-0.299159	0.0111367	0.161229
Mecp2_S421	-0.377897	0.0304952	0.147796	0.0836257	0.588353	0.558474	0.461522	0.0111273	0.161229
Abi2_Y207	0.312697	0.0319907	0.151106	-0.0712984	0.592442	0.560061	-0.383995	0.0111241	0.161229
Akt1_S122_S129	0.119493	0.184386	0.350292	-0.136807	0.137075	0.289341	-0.2563	0.01113	0.161229
Trim24_S688	-0.188089	0.230425	0.38852	-0.644469	0.00127593	0.0160188	-0.45638	0.0110939	0.161229
Ccne1_T393_S397	0.136602	0.451862	0.513606	-0.41655	0.0487813	0.168297	-0.553152	0.0110987	0.161229
Elk3_S398_S403	0.592279	0.000482336	0.00800838	0.250768	0.0684776	0.201706	-0.341511	0.011158	0.161386
Usp28_S1027	-0.0753372	0.50025	0.531728	0.238241	0.042723	0.156887	0.313578	0.0111686	0.161389
Cdk5rap2_S1689	-0.192827	0.0562491	0.201251	0.0755454	0.406744	0.479353	0.268373	0.0111879	0.161462
Mta3_S547	-0.0671772	0.53408	0.545596	0.238977	0.0382395	0.147378	0.306154	0.0111946	0.161462
Daglb_S570	-0.253857	0.0781749	0.236399	0.140313	0.299852	0.418369	0.39417	0.0113108	0.162986
Sall4_S755_S773	-0.151136	0.639098	0.583307	0.708567	0.0287706	0.126045	0.859702	0.011324	0.163024
Map3k3_S337	1.31914	9.98977e-08	1.26163e-05	1.03112	1.23062e-06	0.000114065	-0.288021	0.0113358	0.163042
Mki67_S1366	0.0658176	0.573167	0.560203	-0.282548	0.0352658	0.140924	-0.348366	0.0113501	0.163096
Polr2a_T1877_S1878_T1885	0.200012	0.0523798	0.194106	-0.0778089	0.417655	0.484824	-0.27782	0.0113853	0.163449
Gtse1_S526	0.610116	0.00023012	0.0045427	0.287274	0.0295766	0.128053	-0.322841	0.0113964	0.163457
Pom121_S261	-0.182461	0.334068	0.454643	0.330842	0.0748338	0.211556	0.513303	0.0114203	0.163648
Q68FF0_S600	-0.755135	0.000225269	0.00445342	-0.329576	0.0320843	0.13406	0.425559	0.0114664	0.163954
Orc1_S376	-0.333938	0.097705	0.26329	-0.893427	0.000541711	0.00879453	-0.559489	0.0114676	0.163954
Leo1_S301	-0.263658	0.109545	0.277831	0.176448	0.243693	0.38248	0.440106	0.0114735	0.163954
Tcf20_S622	0.40304	0.00150795	0.0191869	0.122908	0.231327	0.373315	-0.280132	0.0115285	0.164335
Mga_S320	0.379368	0.00304151	0.0322721	0.0837885	0.425096	0.488428	-0.295579	0.0115321	0.164335
Fip1l1_S318	0.274301	0.0380588	0.164932	-0.074824	0.538908	0.537733	-0.349125	0.0115244	0.164335
Ice1_S1677	-0.413936	0.00421544	0.0409528	-0.0677994	0.559862	0.547375	0.346136	0.0115511	0.164454
Trim33_S224	-0.362645	0.0489391	0.187174	0.132926	0.432373	0.491854	0.495572	0.0115859	0.16465
Cacna1a_S2214_S2220	0.139483	0.401187	0.490021	-0.355763	0.0600873	0.188058	-0.495246	0.0115862	0.16465
Mki67_T797	-0.0362598	0.70164	0.606926	0.238143	0.0244198	0.113998	0.274403	0.0116023	0.164727
Kmt2b_T597	-0.146558	0.401053	0.489918	0.326787	0.0617961	0.191017	0.473344	0.0116236	0.164879
Slc20a2_S268	0.121308	0.206826	0.370077	0.392911	0.001194	0.0154135	0.271604	0.0116594	0.165085
Nadk_S48	-0.0283752	0.778641	0.630409	-0.327233	0.00705095	0.052742	-0.298858	0.0116595	0.165085
Zfhx3_S2634	0.0798197	0.389981	0.484719	0.347246	0.00252581	0.0260971	0.267427	0.0116851	0.165172
Ptpn12_S748	0.00335106	0.969759	0.680907	0.262862	0.0111547	0.0702479	0.259511	0.0116871	0.165172
Cxadr_S323	-0.22238	0.128935	0.298485	0.174236	0.207453	0.354558	0.396615	0.0117056	0.165195
Nek3_S453	0.0720237	0.527356	0.542848	-0.264473	0.0413838	0.153689	-0.336496	0.0117101	0.165195
Znf318_S1059	-0.22862	0.116844	0.285793	0.170291	0.221037	0.365448	0.398911	0.0117249	0.165254
Lmod1_S550	-0.621298	0.0001475	0.0032207	-0.291667	0.0199732	0.10056	0.32963	0.0117579	0.165417
Setd6_S11	-0.421784	0.00679134	0.0572994	-0.0435709	0.728961	0.6083	0.378213	0.0117548	0.165417
Snw1_T180	0.111778	0.295641	0.431861	-0.195404	0.08598	0.229089	-0.307182	0.0117754	0.165513
Vps50_S494_S498	-0.468318	0.0107102	0.0779994	-0.0101752	0.947284	0.668838	0.458142	0.0118298	0.165824
Acin1_S898	-0.330427	0.0201093	0.11757	0.0348932	0.777313	0.623304	0.365321	0.011823	0.165824
Cep350_S1812	-0.0449382	0.617137	0.57533	0.214315	0.0307944	0.131176	0.259253	0.011818	0.165824
Tle4_T302	-0.135043	0.185582	0.351336	-0.426058	0.00108572	0.0142977	-0.291015	0.0118537	0.166009
Vcl_S275	-0.146307	0.100025	0.266527	0.0985642	0.249782	0.386704	0.244871	0.0118669	0.166042
Bend4_S448	1.62855	5.58853e-08	8.62508e-06	1.30688	5.40028e-07	6.92192e-05	-0.321671	0.011935	0.166127
Asap1_S1059	-0.329097	0.0111682	0.0802969	-0.00632343	0.953532	0.670001	0.322773	0.0118838	0.166127
Gprasp1_S295_S297	-0.355882	0.0580517	0.204897	0.129658	0.422633	0.487586	0.485541	0.0119482	0.166127
Atxn2_S326	-0.181659	0.0998536	0.266418	-0.488485	0.000584355	0.0092962	-0.306827	0.0119478	0.166127
Hirip3_S163_T167	-0.166807	0.210883	0.373705	0.206935	0.123286	0.273623	0.373741	0.0119281	0.166127
Etfa_S172	0.0881882	0.395112	0.48705	0.376397	0.00276214	0.0278252	0.288209	0.0119364	0.166127
Kif4_T800	0.0754147	0.602542	0.5709	0.49672	0.00475418	0.0399404	0.421305	0.0119319	0.166127
Tcof1_T1066_S1077	-0.243953	0.0125398	0.087204	-0.491424	9.83531e-05	0.00256027	-0.247471	0.0119629	0.166158
Q62018_S1083_S1085	0.173154	0.530079	0.543834	0.873057	0.00469706	0.0396337	0.699903	0.011972	0.166158
A2CG49_S1776_S1789	0.360694	0.00790182	0.0638421	0.0367509	0.751812	0.616006	-0.323943	0.0120255	0.166602
Pard3_T579	0.0427295	0.671551	0.595189	0.326776	0.0060543	0.0471832	0.284046	0.012021	0.166602
Bod1l_T2890	1.12476	0.000500472	0.00823024	0.51008	0.0599682	0.187826	-0.614682	0.0120957	0.16715
Tab3_S387	0.341809	0.0337086	0.154617	-0.0774958	0.597872	0.562592	-0.419305	0.0120975	0.16715
Ubqln2_S25	-0.0651942	0.45749	0.515238	0.184593	0.0495084	0.169891	0.249787	0.0120908	0.16715
Tpr_T2184	0.628436	0.000930321	0.0133142	0.235369	0.12879	0.279882	-0.393067	0.0121433	0.167632
Mis18bp1_S260_S263	0.294713	0.0822538	0.242007	0.722279	0.000561311	0.00902563	0.427566	0.0121775	0.167955
Gtse1_S551_S552	0.583229	0.000204785	0.00415117	0.281619	0.0245747	0.114522	-0.30161	0.0121945	0.168039
Tpx2_T72	-0.384659	0.00801079	0.0644376	-0.761355	7.57569e-05	0.00213749	-0.376696	0.0122115	0.168123
Kiaa1522_S952_S959	0.676024	0.000145849	0.00319493	0.341162	0.0163506	0.0891634	-0.334862	0.0122377	0.168275
Pak1_S223	0.864222	0.000408628	0.00701617	1.27896	9.69577e-06	0.000479747	0.41474	0.0122475	0.168275
Git2_S535	-0.781818	0.00708772	0.0590564	-0.0823626	0.707923	0.602214	0.699456	0.0122552	0.168275
Eaf1_S21	-0.0867776	0.416594	0.497055	0.221342	0.0544872	0.178454	0.308119	0.0122732	0.168372
Exosc5_S20	0.841533	4.02754e-05	0.0011688	0.492597	0.00291636	0.0286706	-0.348935	0.0123335	0.168836
Kank4_S74	-0.617426	6.47317e-05	0.00170379	-0.323308	0.00714318	0.0530851	0.294118	0.0123398	0.168836
Chd4_T1533_T1535	-0.149928	0.39097	0.485239	0.319796	0.0663127	0.19846	0.469725	0.0123185	0.168836
Rai14_S293_S300	1.12214	1.18967e-06	7.02502e-05	0.7851	3.3865e-05	0.00116566	-0.337045	0.0124582	0.170305
Stag2_S1061	0.406636	0.0062073	0.0537737	0.060275	0.633262	0.574941	-0.346361	0.012555	0.17093
Pcnp_S119	0.286157	0.0923947	0.256381	-0.17541	0.3058	0.422637	-0.461567	0.0125392	0.17093
Fubp1_S411	-0.165264	0.146015	0.316442	0.14462	0.190724	0.340258	0.309885	0.0125329	0.17093
Kif2c_S174	-0.153491	0.234396	0.391199	-0.523175	0.0014892	0.0179395	-0.369684	0.0125592	0.17093
Rnf17_S381	0.046863	0.594703	0.567482	0.295086	0.00507996	0.04197	0.248223	0.0125232	0.17093
Bcl3_S362_S377	0.425985	0.0191381	0.113918	-0.0282607	0.862148	0.646636	-0.454245	0.0126	0.171217
Srebf1_S446	-0.102426	0.294895	0.431272	-0.382455	0.00193899	0.0213936	-0.280028	0.0126025	0.171217
Rprd2_T376	-0.0944136	0.375262	0.478422	0.20721	0.0658609	0.197679	0.301624	0.0126644	0.171832
Thrap3_S238_S240_S243	0.0033449	0.971515	0.681436	0.272395	0.0123	0.0747702	0.26905	0.01267	0.171832
Epb41l5_T613	0.116663	0.263118	0.412176	0.393958	0.00186001	0.0208783	0.277295	0.0126929	0.171991
Mrtfa_S355_T360	0.213195	0.266702	0.414122	-0.341198	0.107675	0.255584	-0.554394	0.0127511	0.172477
Q62418_Y162	-0.124248	0.442516	0.509282	-0.598284	0.0033046	0.0311452	-0.474035	0.0127447	0.172477
Trpm7_S1502_S1506	0.292682	0.0109346	0.0791621	0.571655	9.48189e-05	0.00249405	0.278974	0.012798	0.172531
Tbc1d15_S655_S662	-0.261779	0.142497	0.312309	0.226553	0.193502	0.342756	0.488331	0.0127997	0.172531
Larp4b_S601_S603	-0.0552327	0.536336	0.546331	0.195063	0.0423786	0.155963	0.250296	0.0127956	0.172531
Kiaa1551_S1137_S1142	-0.0488764	0.676703	0.597507	-0.396024	0.00655879	0.0499776	-0.347147	0.0127789	0.172531
E2f8_S71	-0.287285	0.205772	0.369685	0.313484	0.142188	0.294952	0.600769	0.0128852	0.173229
Ahctf1_S1931	-0.146396	0.294309	0.430544	0.242649	0.091234	0.236292	0.389045	0.0128756	0.173229
Kdm3b_S528	0.0579981	0.676323	0.597352	-0.349467	0.0297252	0.128512	-0.407465	0.0128794	0.173229
Gigyf2_S23_S30	1.01996	0.0011407	0.0156315	0.38801	0.144822	0.296802	-0.631953	0.0129047	0.173341
Cdc5l_T415_T424	0.159051	0.194913	0.35992	-0.182186	0.155448	0.308388	-0.341237	0.0129202	0.173399
Nedd1_S338	-0.0285497	0.8405	0.646847	-0.454427	0.00994707	0.0655441	-0.425878	0.0129456	0.173589
Parg_S256_S259	-0.282785	0.0360893	0.160231	-0.643538	0.000259417	0.00521881	-0.360754	0.0129749	0.173679
Trps1_S43	-0.0944261	0.32434	0.449584	0.172897	0.0823869	0.222787	0.267323	0.0129663	0.173679
Diaph3_S23	-0.219738	0.0538903	0.197141	-0.52509	0.000363196	0.0066655	-0.305352	0.0130711	0.173913
Slc5a5_S581	-0.192408	0.0950427	0.260446	0.119274	0.280344	0.405174	0.311682	0.0130519	0.173913
Plcb3_S537	0.199456	0.108362	0.276025	0.531489	0.00069441	0.0104448	0.332033	0.0130646	0.173913
Spen_S1412_S1416	-0.0929678	0.340632	0.458095	-0.371243	0.00235321	0.0248594	-0.278276	0.0130115	0.173913
Arfgef2_S355_S356	0.121556	0.370745	0.476117	-0.267209	0.0752774	0.212396	-0.388765	0.0130277	0.173913
Srrm2_S1068_T1071	0.0819911	0.437894	0.507186	-0.220267	0.0549866	0.179404	-0.302259	0.0130396	0.173913
Spata5_S244	0.31016	0.453186	0.513792	1.42756	0.00376624	0.0340189	1.1174	0.0130501	0.173913
Atg2b_S240	-0.413823	0.0406637	0.170088	0.109753	0.543695	0.540151	0.523576	0.0131328	0.174583
Bora_S188	0.253042	0.111753	0.280124	0.660429	0.000767786	0.0111832	0.407387	0.0131559	0.174739
Tp53bp1_T543_S552	0.314342	0.0625845	0.21277	0.754035	0.000423801	0.007366	0.439693	0.0131972	0.175045
Baz2a_S695	-0.0601011	0.529943	0.543776	0.207085	0.0440978	0.159051	0.267186	0.0132015	0.175045
Bcl2l11_S89	0.600301	0.000164249	0.00350196	0.291553	0.0201141	0.100935	-0.308748	0.0132271	0.175083
P60710_S52	0.854885	0.0606428	0.20936	-0.360387	0.409119	0.480224	-1.21527	0.0132172	0.175083
Apbb2_S334	0.985877	7.49913e-06	0.000312422	0.64019	0.000336362	0.00632256	-0.345688	0.0132687	0.175484
Arhgap32_S852_S856	-0.334537	0.0221477	0.124345	0.0303881	0.807349	0.631799	0.364925	0.0132924	0.175634
Srrm2_S1376_S1380	-0.140796	0.237503	0.393674	0.189505	0.11851	0.268514	0.330302	0.0133028	0.175634
P05532_S748	0.668669	0.000446413	0.00753164	0.281473	0.0625125	0.192193	-0.387196	0.013329	0.175648
Nap1l1_T62	0.27923	0.0325481	0.152313	-0.0495533	0.681251	0.592215	-0.328783	0.013338	0.175648
Paqr9_S33	0.165155	0.260352	0.410545	0.543406	0.00197575	0.0217423	0.378251	0.0133291	0.175648
Aff4_S32	0.515795	0.000996663	0.0140271	0.184397	0.14299	0.295478	-0.331399	0.0133621	0.175816
Rbm10_Y694	0.13977	0.195288	0.360319	-0.158092	0.151773	0.304373	-0.297862	0.0134015	0.175885
Foxk1_S281	0.041195	0.791574	0.633631	0.45612	0.00947635	0.063795	0.414925	0.0133988	0.175885
Ubap2l_S376	0.0164246	0.909743	0.665579	-0.40797	0.0173378	0.0921936	-0.424394	0.0133913	0.175885
Iqsec1_S251	-0.595856	0.00872068	0.0682024	-0.0466503	0.805565	0.631444	0.549206	0.0134685	0.176614
Dnajc6_S591_S595	0.560647	3.68992e-05	0.00108473	0.321217	0.0029048	0.0286495	-0.23943	0.0134967	0.176684
Nup155_S992	0.253829	0.0126511	0.0878428	0.501733	0.00011021	0.00275672	0.247904	0.0134902	0.176684
Dtl_S556	1.74131	1.8863e-05	0.000643689	1.07978	0.00102076	0.0136832	-0.661525	0.0135445	0.176718
Saal1_S6	-0.436298	0.0462059	0.182156	0.112721	0.539581	0.538045	0.549019	0.0135446	0.176718
Iqsec1_S179	-0.124087	0.49921	0.531573	0.390035	0.0478282	0.166372	0.514122	0.0135565	0.176718
Lyst_S216	0.0619911	0.538491	0.546997	-0.225826	0.0437264	0.158667	-0.287817	0.0135501	0.176718
Srrm2_S1278	0.02862	0.815093	0.640537	0.361649	0.0098878	0.0654901	0.333029	0.0135129	0.176718
Slc43a1_S277	-0.312603	0.00159927	0.0198905	-0.093462	0.233781	0.37502	0.219141	0.0136315	0.177396
Nusap1_T191	-0.00523748	0.952704	0.676309	-0.259485	0.0123962	0.075035	-0.254247	0.0136268	0.177396
Ubap2l_S629	-0.164885	0.177436	0.344883	0.167758	0.166344	0.318503	0.332643	0.0136525	0.17752
Dlgap5_T617_S620	-0.244819	0.0433783	0.176337	-0.572914	0.000327845	0.0061971	-0.328095	0.0136926	0.177892
Slc38a2_Y28	-0.191409	0.195058	0.36009	0.198836	0.161394	0.313984	0.390245	0.0137042	0.177893
Clk3_S224	-0.19984	0.120414	0.289429	0.143426	0.244787	0.383079	0.343266	0.0137409	0.178219
Rbm20_S1184	-0.321205	0.0038587	0.0381419	-0.0643754	0.47583	0.512256	0.25683	0.0137816	0.178447
Tpx2_T369	-0.335588	0.0525235	0.194214	-0.794365	0.000369255	0.00672388	-0.458777	0.0137763	0.178447
U2af1_S61	0.712292	0.00135974	0.01774	1.12407	2.57288e-05	0.000943525	0.411782	0.0137969	0.178496
Q80TY0_S296_S299	-0.839248	2.9113e-05	0.000898633	-0.480378	0.00215347	0.0232605	0.35887	0.013855	0.178532
Rftn1_S199	-0.381864	0.00148604	0.018933	-0.117335	0.218343	0.363662	0.264529	0.013853	0.178532
Naa38_S22_S25_S29	0.488972	0.00295635	0.0315658	0.132309	0.336733	0.44074	-0.356663	0.0138575	0.178532
Map3k4_S449	-0.0864913	0.299405	0.433977	-0.320054	0.00213301	0.0231324	-0.233563	0.0138501	0.178532
Rbm26_S523	0.0304207	0.756586	0.623973	-0.250633	0.0243174	0.113725	-0.281054	0.013832	0.178532
Q922M7_S189_S193	0.948541	1.15951e-05	0.000439885	1.27096	6.24801e-07	7.57562e-05	0.32242	0.0139052	0.178595
Q80UV9_S1173_S1176	-0.268714	0.0331458	0.153616	0.0464896	0.66948	0.587715	0.315204	0.0138815	0.178595
Mef2d_S98	-0.473111	0.0443577	0.178168	0.115216	0.557472	0.546043	0.588327	0.0139086	0.178595
Wbp4_S97	0.223863	0.0489795	0.187174	0.499835	0.000386681	0.00692045	0.275972	0.013904	0.178595
Ppp6r3_S622	-2.15159	4.23585e-09	1.36974e-06	-1.73845	1.51665e-08	6.80397e-06	0.413134	0.013956	0.178607
Plch1_T569	-1.41266	4.91748e-08	7.85727e-06	-1.0903	4.56923e-07	6.40175e-05	0.322369	0.0139358	0.178607
Foxo1_S467_S475	0.394376	0.00298188	0.0317386	0.102308	0.351771	0.449647	-0.292067	0.0139414	0.178607
Dync1i2_S95_S98	-0.141211	0.172111	0.341096	-0.42829	0.0011875	0.0153674	-0.287079	0.0139673	0.178607
Wdr41_S459	-0.0860471	0.375886	0.478634	-0.361872	0.00292681	0.0287314	-0.275825	0.0139459	0.178607
Papola_S537	-0.0781811	0.622881	0.57757	0.342427	0.0384388	0.147767	0.420609	0.0140333	0.179176
Nit2_S133	-0.00182262	0.987444	0.684223	0.308662	0.0161846	0.0885661	0.310484	0.014035	0.179176
Eif2a_S513	0.127683	0.325073	0.450004	-0.235034	0.0899992	0.234196	-0.362717	0.0140684	0.179305
Srrm2_S1604	-0.104189	0.463651	0.517575	0.275607	0.0592059	0.186772	0.379796	0.0140574	0.179305
Plekhg3_S1136	0.733678	2.13693e-05	0.000706812	0.445183	0.00131177	0.016362	-0.288495	0.0141071	0.17953
Sh3bp2_S414	0.415522	0.00315092	0.0331996	0.725875	3.95792e-05	0.0012976	0.310353	0.0141093	0.17953
Bod1l_S2909_S2920	-0.153264	0.212163	0.374756	-0.499299	0.00152218	0.0182048	-0.346036	0.014135	0.17971
Arhgef2_S174	-0.505572	0.00024023	0.00466765	-0.785605	5.4752e-06	0.000321784	-0.280033	0.0141783	0.179816
Spen_S310	-0.215129	0.132817	0.30256	0.155237	0.244025	0.382571	0.370366	0.0141758	0.179816
Tgs1_T539	-0.0705286	0.557894	0.55477	-0.419654	0.00527873	0.0432406	-0.349125	0.0141576	0.179816
Tox4_S178_S182	0.296905	0.0219826	0.12378	-0.0231297	0.840412	0.641323	-0.320035	0.0142861	0.180887
Nup155_S1238	-0.0690562	0.53372	0.545475	-0.387079	0.00493151	0.041041	-0.318023	0.0142847	0.180887
Eif5b_T287	-0.323285	0.00176344	0.0215963	-0.552213	2.44898e-05	0.000912942	-0.228928	0.0143545	0.18157
Ccdc88c_S239	-0.0986793	0.404297	0.491458	0.219901	0.07203	0.206898	0.31858	0.0143636	0.18157
Plekha7_S601	0.694019	1.40873e-05	0.000515706	0.42684	0.000817205	0.0117272	-0.267179	0.014525	0.181677
Clcn2_T899_S901	-0.725521	0.00076049	0.0113626	-0.269129	0.0991561	0.245759	0.456393	0.0144234	0.181677
Hdac6_S21	0.486249	0.02298	0.127078	1.00094	0.000200065	0.00435181	0.514687	0.0145137	0.181677
Ticrr_S1680	-0.489968	0.0331603	0.153616	0.0779187	0.682393	0.592574	0.567887	0.0145175	0.181677
Mybbp1a_S1323_S1329	-0.487011	0.0347949	0.15719	-1.08936	0.000274428	0.00543949	-0.602348	0.014481	0.181677
Caprin1_S304	-0.214124	0.0736909	0.229407	0.0933648	0.394399	0.473135	0.307489	0.0145181	0.181677
Brca2_T1786	-0.216801	0.100971	0.267294	0.129544	0.298185	0.41744	0.346345	0.0143917	0.181677
Sh3pxd2a_S1008	-0.174666	0.118272	0.287773	-0.476256	0.000814362	0.0117221	-0.301591	0.014431	0.181677
Wnk3_S1412	0.0933997	0.260067	0.410423	-0.134035	0.118921	0.268925	-0.227435	0.0145242	0.181677
Gtse1_S202	-0.102171	0.428531	0.503475	-0.46943	0.00360137	0.0330397	-0.367259	0.0144957	0.181677
Lmnb1_S17	-0.0683186	0.446157	0.511306	0.182119	0.0588069	0.186344	0.250438	0.0144885	0.181677
Bcl6_S344	-0.123675	0.571398	0.559668	0.457984	0.0439138	0.158823	0.581659	0.0144448	0.181677
Golga4_S63	0.0341222	0.833172	0.644937	0.489142	0.0100872	0.0660325	0.45502	0.0144166	0.181677
Nasp_Y148	-0.105457	0.348157	0.462296	-0.426931	0.0028909	0.0285744	-0.321474	0.0145435	0.181762
Usp36_S841	-0.287796	0.165349	0.33433	0.25056	0.196013	0.345384	0.538356	0.0145894	0.182188
Chaf1b_S436	-0.287815	0.148741	0.31896	0.238375	0.212011	0.357475	0.52619	0.0146571	0.182293
Nhsl1_S841_S843	0.147777	0.303765	0.437237	-0.252456	0.106354	0.25406	-0.400233	0.0146782	0.182293
Htt_S1179	-0.108656	0.313857	0.44361	0.184615	0.0962719	0.242511	0.29327	0.0146137	0.182293
Marcksl1_S189	0.180081	0.333271	0.454317	0.64088	0.00289347	0.0285744	0.460799	0.0146805	0.182293
Snapc1_S311	0.0780898	0.629877	0.579894	-0.390337	0.0390177	0.148778	-0.468427	0.0146796	0.182293
P98203_T862_S871	0.0493802	0.747174	0.621767	-0.393375	0.0282866	0.124737	-0.442755	0.0146662	0.182293
Myo9a_S1376	-0.0320337	0.753688	0.623437	-0.322769	0.00867969	0.0604303	-0.290735	0.0146425	0.182293
Ablim2_S279	-0.170781	0.132459	0.302278	0.128545	0.239251	0.379089	0.299327	0.0147374	0.182707
Rbbp4_S110	-0.115794	0.213434	0.376123	0.136165	0.146306	0.298304	0.251959	0.0147327	0.182707
Cdr2_S310	-0.101045	0.310497	0.44109	0.174053	0.0943461	0.239705	0.275098	0.0147631	0.182878
Tomm34_S186	-0.119684	0.158444	0.327725	0.107113	0.199429	0.348181	0.226797	0.0147791	0.182929
Plekhg3_S1291	0.190063	0.0889435	0.251874	0.481599	0.000637216	0.0098243	0.291535	0.0147977	0.183014
Hsp90aa1_Y310	0.189195	0.0955869	0.26079	-0.109992	0.313813	0.427413	-0.299187	0.0148199	0.183036
Nde1_S239	0.00855846	0.92232	0.668472	0.255206	0.0126525	0.0759197	0.246648	0.0148232	0.183036
Rrp1b_S405_S407	0.0470552	0.757763	0.624413	-0.397207	0.0283513	0.124903	-0.444262	0.0148416	0.183117
Clasp2_S947	-0.212575	0.0900374	0.253519	0.116538	0.327282	0.435209	0.329113	0.0148737	0.183367
Ralgapa1_S859_S860	0.134625	0.119836	0.288955	-0.0945439	0.263477	0.395515	-0.229169	0.0149311	0.183781
Q925J9_S795_T805	0.167168	0.312514	0.442911	0.611573	0.00248057	0.0258598	0.444405	0.0149312	0.183781
Depdc1a_S423	0.468118	0.0100236	0.0744723	0.0498016	0.753524	0.616646	-0.418316	0.0149571	0.183954
Stmn2_S97	-0.387278	0.0048498	0.0452387	-0.0705586	0.532547	0.534796	0.316719	0.0149875	0.184178
Ankrd52_S1075	-0.138747	0.196203	0.361222	0.151539	0.160249	0.313068	0.290287	0.0150111	0.184178
Srrm2_S1360_S1372	0.0762306	0.819792	0.64128	-0.912966	0.0232773	0.11066	-0.989196	0.0149995	0.184178
Tbc1d5_S565	-0.103769	0.287455	0.426295	0.163736	0.105352	0.25315	0.267505	0.0150395	0.18438
Parg_S55	0.097791	0.527287	0.542848	-0.339222	0.0512073	0.172688	-0.437013	0.0151258	0.185291
P98203_T911_S914	0.0433211	0.812278	0.639646	0.552331	0.0100609	0.0659546	0.50901	0.0151697	0.185682
Arhgef7_S673	0.570429	0.00936107	0.0714657	1.0871	9.48801e-05	0.00249405	0.516676	0.0152263	0.186226
Eif4g3_S1151	-0.223693	0.146458	0.316992	0.187829	0.215805	0.360889	0.411522	0.0152807	0.186745
Atxn10_S352	0.480284	0.000334037	0.00604091	0.745384	7.32616e-06	0.000391393	0.265101	0.0153069	0.186777
Marcks_S113_S128	0.0893114	0.494813	0.530077	0.433588	0.00493398	0.041041	0.344276	0.0153076	0.186777
Q9R0L6_T793_S802	-0.00157201	0.990132	0.684525	-0.367428	0.0165686	0.0898003	-0.365856	0.0153311	0.186917
Tmf1_S312	-0.561359	0.00380911	0.0378169	-0.124436	0.41858	0.485512	0.436923	0.0154236	0.187897
Map9_T256	-0.141153	0.651864	0.588209	0.707616	0.0361524	0.142938	0.848769	0.0154907	0.188531
Palm3_S270	-0.0654551	0.665534	0.59338	0.346608	0.0357509	0.141976	0.412064	0.0155001	0.188531
Tex2_S265	0.228055	0.115206	0.284175	0.58801	0.000916255	0.0127523	0.359955	0.0155477	0.188961
Bicral_S594	0.0898667	0.540957	0.548326	0.473331	0.00570488	0.0457675	0.383464	0.0155958	0.189397
Plcd1_S224	-0.207472	0.0532997	0.196123	0.0615059	0.524057	0.531374	0.268978	0.0156093	0.189412
Cdca2_S206	0.0621701	0.573869	0.56046	-0.245696	0.0468839	0.164431	-0.307866	0.0156614	0.189895
Dennd5a_T1079	0.248104	0.0204533	0.11856	-0.0121855	0.896717	0.654702	-0.26029	0.0156987	0.190198
Kmt2c_S2810	0.0266949	0.78929	0.632956	-0.252436	0.025669	0.117396	-0.279131	0.0157415	0.190567
Bend3_S149	0.648934	0.000119294	0.0027276	0.944689	3.71661e-06	0.000247357	0.295755	0.0158109	0.190711
Wbp11_S600	0.672344	0.00013176	0.00295784	1.00035	3.70665e-06	0.000247357	0.328002	0.0158392	0.190711
Gpatch8_S1082	-0.439229	0.0348992	0.157482	0.0748548	0.679922	0.591977	0.514084	0.0158399	0.190711
Btbd11_S528	0.399657	0.0443119	0.178054	-0.0957331	0.611446	0.5671	-0.495391	0.0157999	0.190711
Camkk2_S85_S91	0.256312	0.0819251	0.241766	-0.121417	0.395171	0.473634	-0.377729	0.0158113	0.190711
Q9R0L6_S69	-0.0330943	0.714954	0.611648	0.214852	0.0320729	0.134055	0.247946	0.0158318	0.190711
Naa11_S218	0.00808671	0.953555	0.676412	-0.388813	0.0189432	0.0972717	-0.396899	0.0157695	0.190711
Atxn2_S329	0.71964	0.000399048	0.00691031	0.342925	0.0386782	0.148108	-0.376715	0.0159288	0.191484
Ube4b_S105	-0.743152	0.0342799	0.155762	0.131909	0.673508	0.589317	0.87506	0.0159251	0.191484
Brwd3_S1760	0.0973451	0.502035	0.53248	-0.305499	0.0579369	0.185038	-0.402844	0.0160378	0.192563
Pde4d_S194	-0.0264866	0.84769	0.648578	0.345593	0.0239969	0.112903	0.372079	0.0160436	0.192563
Nasp_S242	0.405625	0.00129843	0.0171878	0.139165	0.16826	0.319688	-0.26646	0.0160956	0.19288
Rims2_S1091_S1095	-0.288906	0.0143225	0.0947037	-0.575014	0.00014058	0.00329618	-0.286108	0.0160962	0.19288
P62827_S150	0.0368299	0.75627	0.623936	-0.294418	0.0298766	0.12896	-0.331248	0.0161074	0.19288
Ahctf1_S1928_S1930	0.284684	0.00912268	0.0702778	0.533038	0.000100002	0.00258825	0.248355	0.0161451	0.192883
Cep55_S426	0.439785	0.045673	0.181112	0.935662	0.000450308	0.00774011	0.495877	0.0161339	0.192883
Zfhx2_S22	0.0114772	0.924999	0.669094	0.343162	0.0142531	0.0820121	0.331685	0.0161313	0.192883
Polr2a_S1899_S1906	0.212681	0.133388	0.302897	-0.157685	0.264349	0.396185	-0.370366	0.016189	0.193258
Kars_S594	0.207654	0.0879481	0.249941	-0.103234	0.38166	0.4664	-0.310888	0.0162067	0.19332
Scrib_S1218	-0.438454	0.00367044	0.0368987	-0.101862	0.40429	0.478303	0.336592	0.0162497	0.193534
Bcorl1_S524	-0.38216	0.0303213	0.147549	0.0473187	0.755855	0.617172	0.429479	0.0162432	0.193534
Cgnl1_S297	-0.220183	0.0458032	0.181453	-0.50279	0.000384828	0.00690566	-0.282607	0.0162651	0.193568
Nolc1_T594	-0.0665923	0.660392	0.591669	0.334635	0.0392875	0.14945	0.401227	0.0162894	0.193708
Parvb_S52	0.035616	0.689793	0.602291	-0.210928	0.0360354	0.142767	-0.246544	0.0163087	0.193789
Irf2bp1_S66	0.70222	1.65018e-05	0.00058357	0.432068	0.000922524	0.0128263	-0.270151	0.0163833	0.194162
Vdac2_T69	-0.0697185	0.575299	0.560713	0.269532	0.0463268	0.163561	0.339251	0.0163839	0.194162
Pxn_S302	-0.0505792	0.644405	0.585342	0.24376	0.0400446	0.150922	0.294339	0.0163904	0.194162
Usp54_S904	0.00476765	0.964104	0.679325	-0.2922	0.0195416	0.0993585	-0.296967	0.0163595	0.194162
Nfx1_S126	0.132463	0.224624	0.384175	-0.157128	0.164889	0.317387	-0.289591	0.0164074	0.194214
Abcc5_S43	-0.655041	0.0145177	0.0954369	-0.0169331	0.940785	0.667087	0.638108	0.0164227	0.194246
Cramp1_S1217	0.374596	0.226036	0.384821	-0.48617	0.159138	0.312225	-0.860765	0.0164665	0.194501
Dmtn_S22	0.0247584	0.791265	0.63353	0.28217	0.0103567	0.067142	0.257411	0.0164695	0.194501
Phf10_S21	-0.317467	0.112767	0.28138	0.196877	0.297874	0.41734	0.514344	0.0164923	0.194622
Ppp1r13l_S183_S187	0.615017	0.000571045	0.00910288	0.267628	0.0637503	0.19403	-0.347388	0.0165264	0.194727
Ppfibp2_S328	0.638741	0.00082801	0.0121511	0.265259	0.0892472	0.233322	-0.373482	0.0165236	0.194727
Akap1_S378	-0.0776256	0.497225	0.530715	0.228623	0.0597768	0.187707	0.306248	0.0165698	0.194942
Ttll4_S1136	0.00594307	0.965767	0.679838	-0.378076	0.0179768	0.0943268	-0.384019	0.0165602	0.194942
Mark2_S453	0.603068	0.000148027	0.00322701	0.314079	0.0134339	0.0788834	-0.288989	0.0166141	0.195314
Eps8_S725	0.345691	0.0131813	0.0903719	0.0269339	0.826251	0.637339	-0.318757	0.0166352	0.195355
Slc7a6_S32	-0.244434	0.0700756	0.224254	0.0950933	0.44288	0.496957	0.339527	0.0166446	0.195355
Ahctf1_S1870	-0.187771	0.070298	0.224754	0.075245	0.435105	0.492797	0.263016	0.0166555	0.195355
Ctnnd2_S531	-0.125402	0.202305	0.366984	0.13472	0.171533	0.32261	0.260122	0.0166828	0.195526
Ulk1_S747_S757	0.347319	0.0251145	0.133135	-0.0196226	0.890036	0.65268	-0.366942	0.0167473	0.195785
Isl2_S154_S157	0.153082	0.254285	0.40549	-0.20608	0.138474	0.290699	-0.359162	0.0167488	0.195785
Fry_S2656	0.0431587	0.696473	0.605183	0.33452	0.00897276	0.0618968	0.291361	0.0167239	0.195785
Cdc7_S269	-0.00175292	0.987479	0.684223	-0.310954	0.0165046	0.089568	-0.309201	0.0167556	0.195785
Zc3h3_S874	-0.110705	0.56682	0.558494	0.402838	0.0496734	0.17011	0.513543	0.0167744	0.195857
Akap1_S101	0.562411	0.000268407	0.00511273	0.849193	6.88226e-06	0.000377021	0.286782	0.0168123	0.196084
Jarid2_S205	-0.794188	0.0461207	0.182037	0.177181	0.586776	0.558147	0.971368	0.0168193	0.196084
Mia3_S1733	-0.188456	0.0848002	0.245621	-0.470584	0.000677696	0.0102712	-0.282129	0.0168328	0.196094
Thrap3_S53_S55	-0.0471539	0.731579	0.617141	0.321708	0.0329582	0.136061	0.368862	0.0168456	0.196095
Plekhh1_S227	-0.210548	0.0387972	0.166334	0.0417405	0.649403	0.580118	0.252289	0.0168627	0.196146
Srsf2_S208_S221	-0.282396	0.0274404	0.139723	0.0242344	0.825742	0.637158	0.306631	0.0169736	0.197288
Clasp1_S282	-0.0160612	0.851993	0.649675	-0.253181	0.0123453	0.0748988	-0.23712	0.0170199	0.197677
Bclaf1_S752_S759	0.719671	0.00998836	0.0742919	0.101617	0.685567	0.594126	-0.618054	0.0171102	0.198532
Sugp1_S407_S409	0.296568	0.0352241	0.158567	-0.0448295	0.727992	0.607951	-0.341397	0.0171192	0.198532
Kmt2b_S826_T841	0.469793	0.00614274	0.0535019	0.0854063	0.552835	0.544484	-0.384386	0.0171401	0.198626
Exoc1_S546	0.543324	0.00285152	0.0307609	0.156013	0.300648	0.418958	-0.387312	0.0171619	0.198729
Sgo2_S253	-0.446295	0.000112594	0.0026185	-0.233851	0.0101123	0.0660668	0.212445	0.0172522	0.19892
Alpk3_S1197	0.784575	0.000891668	0.0128695	0.340409	0.0840578	0.225853	-0.444166	0.0172242	0.19892
Rptor_S855_S863	-0.121276	0.217497	0.378953	0.132564	0.171989	0.32297	0.25384	0.0172603	0.19892
Ltv1_S212_S216	0.130886	0.247348	0.400258	-0.169328	0.145248	0.297178	-0.300214	0.0172139	0.19892
Mcm2_S40	-0.10732	0.344866	0.460573	0.19307	0.0997238	0.246174	0.300389	0.0172686	0.19892
Kmt5a_T138	-0.0682641	0.770356	0.627908	0.569759	0.029526	0.127898	0.638023	0.0172273	0.19892
Rab11fip5_S640	0.0173979	0.907667	0.665272	0.401553	0.0156235	0.0865247	0.384155	0.0172531	0.19892
Sf1_S80_S82	0.215504	0.151741	0.321284	-0.175283	0.255241	0.39054	-0.390787	0.0172873	0.198988
Tmem209_S131	1.02134	1.15699e-06	6.92235e-05	0.744001	2.383e-05	0.000895861	-0.277337	0.0173498	0.199064
Hirip3_S600	-0.13678	0.234434	0.391199	0.161214	0.158447	0.311673	0.297994	0.0173809	0.199064
Hirip3_S595_S600	0.132442	0.390644	0.485144	0.517184	0.00411242	0.0361275	0.384742	0.0173971	0.199064
Q7TMY8_S3663	0.143144	0.498145	0.531048	0.676316	0.00566002	0.0455597	0.533172	0.0173114	0.199064
Bod1l_S2891	-0.045905	0.610078	0.573246	-0.291469	0.00689574	0.0517895	-0.245564	0.0173642	0.199064
Pole4_S32	0.0379836	0.715588	0.611717	-0.247633	0.0355721	0.141516	-0.285616	0.0173734	0.199064
Cdc42bpb_S1186	0.0453344	0.843736	0.647689	0.625028	0.0137719	0.0801138	0.579693	0.0173789	0.199064
Srrm2_S1687_S1688	-0.00204137	0.990492	0.684537	0.438673	0.0199912	0.10058	0.440714	0.017394	0.199064
Rb1_S243_T246	0.0766601	0.45648	0.514655	-0.201457	0.0698592	0.203563	-0.278117	0.0174361	0.199108
Aff1_S382	0.0542101	0.655301	0.589793	0.378064	0.00810338	0.0579801	0.323854	0.0174203	0.199108
Q922B9_S667	-0.0634966	0.700021	0.606187	0.384609	0.0354229	0.141338	0.448106	0.0174396	0.199108
Setd1b_T357	-0.0113069	0.923588	0.668829	-0.339888	0.0162924	0.0889543	-0.328581	0.0175276	0.199965
Rif1_S1270	0.240024	0.123689	0.293636	-0.16262	0.283021	0.407039	-0.402645	0.0175418	0.199979
Srsf3_S5	-0.313856	0.00811709	0.0649248	-0.043702	0.65784	0.583433	0.270154	0.0175705	0.200012
Psmd1_T311	-0.00285593	0.973142	0.681662	0.22644	0.0191877	0.0980037	0.229296	0.0175593	0.200012
Ankrd13d_S559	0.550713	0.00043424	0.00737205	0.254585	0.0441232	0.159051	-0.296127	0.0176162	0.200293
Dtl_S510_S511_T515	-0.352766	0.0304446	0.147796	-0.755339	0.000284179	0.00559977	-0.402573	0.0176341	0.200293
Bod1l_S2898	-0.0970331	0.496629	0.530661	-0.498597	0.00564469	0.0454635	-0.401563	0.0176271	0.200293
Gtse1_S346	0.0448773	0.73503	0.617722	-0.320619	0.0359856	0.142767	-0.365496	0.0176587	0.200425
Cd3eap_S156_S170	0.164047	0.162287	0.331794	-0.14032	0.231396	0.373331	-0.304367	0.0176766	0.20048
Tbx3_S701_S705	0.412194	0.00262268	0.0291013	0.124393	0.271684	0.400327	-0.287801	0.0177179	0.200802
Ctnnd1_Y257	-0.554873	0.00429633	0.0416196	-1.02877	6.57926e-05	0.00194183	-0.473896	0.0177579	0.201108
Rusc2_S541	-0.123135	0.381549	0.480723	0.24398	0.0915283	0.236412	0.367115	0.0177904	0.201328
Polr2a_S1843_S1857	0.181172	0.0766314	0.233881	-0.0759289	0.431911	0.491578	-0.257101	0.017846	0.201662
Mki67_T1868_T1884	0.052872	0.601583	0.570679	-0.22155	0.0477881	0.166277	-0.274422	0.0178448	0.201662
Dlg5_S1209	-0.480787	0.00924498	0.070868	-0.0635509	0.663337	0.585359	0.417236	0.0178741	0.201671
Nek1_S918	-0.447178	0.0104176	0.076438	-0.044755	0.761195	0.618798	0.402423	0.0178762	0.201671
Anapc1_S688	0.186835	0.0539954	0.197399	0.424987	0.000475607	0.00803137	0.238151	0.017886	0.201671
Ppp3cb_S479	-0.346088	0.092437	0.256381	0.172779	0.370717	0.459995	0.518867	0.0179198	0.201763
Smarcc1_S821_S824	-0.260675	0.131431	0.301118	0.1836	0.273323	0.401062	0.444276	0.0179202	0.201763
Osbpl11_S179	0.280985	0.0258534	0.135258	-0.0162544	0.885826	0.651687	-0.297239	0.0179355	0.201788
Clcn2_S901_S903	-0.299786	0.0709306	0.225661	0.10575	0.474457	0.511714	0.405536	0.0179741	0.202074
Otud6a_S73	-0.0269771	0.728414	0.616303	-0.238039	0.00963487	0.0646647	-0.211062	0.018005	0.202275
Bend3_S500	-0.561902	0.0175569	0.107798	-0.00416489	0.983687	0.676871	0.557737	0.0180612	0.202465
Gigyf1_S21_S28	0.247708	0.0289234	0.143786	-0.0207664	0.839	0.641152	-0.268474	0.0180422	0.202465
Cnn3_Y261	-0.326515	0.0622589	0.212252	-0.765995	0.000538511	0.00876348	-0.439479	0.0180587	0.202465
Fam76b_T215	-0.150267	0.1459	0.316337	-0.419283	0.00124679	0.0157777	-0.269016	0.0180889	0.202524
Naa10_S235	0.121002	0.365274	0.473101	-0.235947	0.0985922	0.245135	-0.356949	0.0180998	0.202524
Htatsf1_S645	-0.00641664	0.956951	0.677144	-0.331047	0.0168318	0.0906489	-0.32463	0.0181059	0.202524
Clspn_S823	0.169333	0.0638744	0.214485	-0.0559856	0.513477	0.526567	-0.225318	0.0181304	0.202652
Togaram1_S988	0.500585	0.00123442	0.0166033	0.186923	0.136542	0.28879	-0.313662	0.0181497	0.202721
Hcfc1_T405	-0.628714	0.000400167	0.00691193	-0.279755	0.0365621	0.144008	0.348959	0.0181892	0.202869
Slc4a3_S170	0.13389	0.244069	0.398719	-0.165984	0.167198	0.319123	-0.299874	0.0181834	0.202869
Snx2_T104	0.977708	6.83997e-06	0.000293051	0.683005	0.00018657	0.00411634	-0.294704	0.0182323	0.203062
Q8C9B9_S1035	-0.279338	0.0194071	0.114999	0.00324378	0.975097	0.675177	0.282582	0.0182328	0.203062
Tbc1d2_S914	-0.285165	0.173447	0.342086	0.245224	0.221376	0.365796	0.530388	0.0182584	0.2032
Ccdc25_S196_S197	0.351814	0.10013	0.26669	-0.192017	0.377073	0.463771	-0.543831	0.018297	0.203484
Coro1c_S420	-0.3714	0.00280824	0.0304391	-0.103873	0.303417	0.420423	0.267527	0.0183372	0.203783
Map7d1_S454_S460	0.371369	0.00948284	0.0720713	0.046276	0.703161	0.600566	-0.325093	0.0184402	0.203955
Tnks1bp1_S1375	0.29954	0.0316932	0.150557	0.633401	0.000304889	0.00587034	0.333861	0.0184582	0.203955
Tanc2_S1534_S1538	0.26976	0.0821607	0.242007	-0.116623	0.435951	0.493463	-0.386382	0.0184551	0.203955
Stau2_S489	0.332618	0.16624	0.335227	0.919074	0.00156984	0.0185658	0.586455	0.0184199	0.203955
Pgrmc2_T205	-0.143262	0.299286	0.433894	0.216078	0.124339	0.274828	0.35934	0.0183951	0.203955
Jmjd1c_S471	0.0625245	0.486369	0.527025	0.301475	0.00527459	0.0432329	0.23895	0.0184157	0.203955
Q8C9B9_S224	-0.0532623	0.644387	0.585342	-0.366976	0.00827883	0.0588596	-0.313713	0.0184357	0.203955
Dhx9_S136	0.0191823	0.845249	0.648135	0.279017	0.0135632	0.0793658	0.259835	0.0183828	0.203955
Cic_S2195	0.834482	5.82593e-05	0.00155452	0.51111	0.00302861	0.0294728	-0.323372	0.0184967	0.204234
Q8C9B9_S219	-0.0614511	0.609206	0.572948	-0.389026	0.00770476	0.0563255	-0.327575	0.0185104	0.20424
Arhgap21_S453	0.592938	0.00529133	0.0482311	0.130388	0.465289	0.507466	-0.46255	0.0185664	0.204452
Klc4_S609	0.262769	0.0128005	0.0886402	0.0206235	0.820124	0.635559	-0.242145	0.018663	0.204452
Dars_T370	-0.294196	0.0176224	0.108151	-0.00861817	0.934018	0.665243	0.285577	0.0186753	0.204452
Fam53b_S269	-0.428378	0.0319696	0.151106	0.0526575	0.767066	0.620308	0.481036	0.0186058	0.204452
Tpr_S445_S453	0.253209	0.0383229	0.165338	-0.0390285	0.727316	0.607726	-0.292237	0.0185593	0.204452
Dmd_S3530_S3534	0.191556	0.0575795	0.203866	-0.0543857	0.563257	0.548465	-0.245942	0.0186709	0.204452
Ppp1r37_S573	-0.315846	0.0763755	0.233362	0.111504	0.47547	0.512073	0.42735	0.0186537	0.204452
Fam193a_S293	-0.286788	0.0829868	0.242945	0.111135	0.447772	0.498913	0.397924	0.018603	0.204452
Shroom2_S1041	-0.152605	0.139902	0.309592	0.109239	0.273607	0.401347	0.261843	0.0186562	0.204452
Mfap1b_S94	0.0809383	0.477717	0.523402	0.384491	0.00514971	0.042416	0.303553	0.0185928	0.204452
Ston1_S189	-0.0770713	0.534658	0.545858	-0.416105	0.0064481	0.0494204	-0.339033	0.0186638	0.204452
Zfp42_T139	0.456213	0.00925147	0.070868	0.075307	0.625684	0.572456	-0.380906	0.0186924	0.204495
Mtmr7_S613	-0.331698	0.0795982	0.238636	0.122562	0.458972	0.504254	0.45426	0.0187512	0.204992
Rnf169_S414	-0.336465	0.0704571	0.225025	-0.835149	0.000695849	0.0104522	-0.498684	0.0188568	0.206002
Znf318_S246	0.281283	0.027918	0.141007	-0.0209311	0.854992	0.644878	-0.302214	0.0188725	0.206027
Znf148_S301	0.0356522	0.802749	0.636592	-0.355715	0.0322753	0.134725	-0.391368	0.0189546	0.206777
Znf532_S346	-0.216471	0.0359726	0.160156	-0.468727	0.000352929	0.00654259	-0.252255	0.0190003	0.207129
Bag4_S175	-0.142298	0.219986	0.380734	0.15461	0.180017	0.330223	0.296907	0.019025	0.207253
Bcas3_S869_S877	0.0587082	0.588938	0.56575	-0.231999	0.0532231	0.17617	-0.290708	0.0190389	0.207257
Nadk_S46	0.531542	0.00113438	0.0155991	0.200311	0.126976	0.277961	-0.331231	0.0190799	0.207558
Prpf40a_T369	-0.245993	0.0516338	0.192655	0.0606017	0.596488	0.561915	0.306595	0.0191728	0.207974
Syde1_S60_S66	0.295218	0.0712566	0.225978	-0.107536	0.490669	0.518997	-0.402754	0.0191806	0.207974
Tpr_S2105	0.0851149	0.343814	0.460005	-0.150478	0.111373	0.260694	-0.235593	0.0191388	0.207974
Ercc6l_S1080	0.157021	0.550572	0.551893	0.779318	0.00741891	0.0545618	0.622298	0.0191855	0.207974
Epc2_S202	0.06399	0.597946	0.568539	-0.261116	0.0521989	0.174453	-0.325106	0.0191563	0.207974
Hectd1_S1574	-0.139755	0.16286	0.332221	-0.397851	0.00147684	0.0178243	-0.258096	0.0192512	0.20854
P33monox_T299	0.0460408	0.645256	0.585623	-0.221156	0.0455404	0.161803	-0.267196	0.0193107	0.209038
Arfgap2_S239	-0.0460414	0.678557	0.598102	-0.344783	0.00947565	0.063795	-0.298741	0.0193685	0.209517
Palld_S901	2.15186	2.33546e-11	8.60059e-08	2.35557	8.92431e-12	1.20109e-07	0.203714	0.0194082	0.209532
Rbm7_S136	0.406684	0.00342435	0.0352332	0.113431	0.32398	0.433172	-0.293253	0.0194009	0.209532
Q8K411_S964	0.179133	0.0859714	0.247301	0.429522	0.000817327	0.0117272	0.250389	0.0194217	0.209532
St5_S87	0.285416	0.302423	0.435979	0.964607	0.00324028	0.0307644	0.679191	0.0194241	0.209532
Gpatch8_S1185	-0.0329927	0.899469	0.663156	0.601035	0.0274639	0.122201	0.634028	0.019467	0.209847
Helz_S1763	-0.300977	0.0363538	0.160827	0.044267	0.731804	0.60916	0.345244	0.0195257	0.209894
Sorbs3_S459	-0.0886739	0.595532	0.567732	0.326887	0.0563236	0.182176	0.415561	0.0194852	0.209894
Map1b_S1013	-0.0814229	0.614348	0.574563	0.346615	0.0491112	0.169042	0.428037	0.0195054	0.209894
Polr2a_S1882_T1885	0.0433507	0.685876	0.601092	-0.242922	0.0415756	0.154018	-0.286272	0.0195153	0.209894
Kpna2_S54	0.282512	0.0361249	0.160337	-0.0379305	0.756221	0.61739	-0.320442	0.0195525	0.209939
Crebbp_S2080	-0.278242	0.0860528	0.247301	-0.712214	0.000843411	0.0119486	-0.433972	0.019557	0.209939
Sec23ip_S735_S740	-0.397551	0.00318094	0.0334122	-0.110964	0.305766	0.422633	0.286587	0.0196126	0.210229
Wapl_S388_T396	-0.255535	0.0350695	0.158133	-0.55474	0.000365633	0.0066951	-0.299205	0.0196726	0.210229
Eif4b_S497	0.261949	0.0466027	0.182876	0.574182	0.000458906	0.00782792	0.312233	0.0197065	0.210229
Q80VC9_S362_S368	0.184819	0.0792213	0.23796	-0.0731425	0.464819	0.507283	-0.257961	0.0197036	0.210229
Med24_S871	-0.180415	0.14967	0.319896	-0.512542	0.00146547	0.0177196	-0.332126	0.0196487	0.210229
Map7_S181	-0.236977	0.235781	0.392465	-0.75749	0.00224212	0.023949	-0.520513	0.0196928	0.210229
Emsy_S173	-0.131981	0.273828	0.417583	-0.446061	0.00265605	0.0271014	-0.31408	0.0197046	0.210229
Kmt2d_S2597	0.0984179	0.373164	0.477477	0.385174	0.00394389	0.0350589	0.286756	0.0196806	0.210229
Q99JF8_S520	0.0907316	0.541931	0.548412	-0.303748	0.0591185	0.186554	-0.39448	0.0196545	0.210229
Gng12_S10	-0.140852	0.249557	0.402107	0.164877	0.170325	0.321505	0.305728	0.0198031	0.211113
Yeats2_S464_S472	0.190801	0.231735	0.389534	-0.222235	0.184884	0.334607	-0.413036	0.0198202	0.21115
Dennd1b_S516	-0.189421	0.0693494	0.223137	0.065697	0.496286	0.520966	0.255118	0.0198525	0.211349
Akap12_S555	-0.137106	0.375973	0.478699	0.260799	0.102031	0.249387	0.397905	0.0198742	0.211433
Majin_S182	0.292074	0.0322039	0.151221	0.589371	0.000368754	0.00672388	0.297297	0.0199214	0.211499
Q32P12_S260_S272	-0.156849	0.208954	0.371892	-0.489818	0.00212952	0.0231132	-0.332969	0.0199141	0.211499
Ppp1r2_S122_S123	0.0521752	0.675691	0.597164	-0.280492	0.0444932	0.159661	-0.332667	0.0199161	0.211499
Anln_S133	-0.00394973	0.971915	0.681527	-0.306406	0.0202808	0.101287	-0.302456	0.0199996	0.212184
Rybp_S221	0.104544	0.281491	0.421926	-0.145586	0.147624	0.299624	-0.25013	0.020057	0.212647
Rps6ka1_T348_S352	0.62377	0.000420909	0.00719396	0.298952	0.0374769	0.145897	-0.324818	0.0200952	0.21276
Znf318_S1038	-0.142049	0.144259	0.314436	0.101276	0.281647	0.405869	0.243324	0.0200873	0.21276
A2CG49_S1771_S1776	-0.148712	0.227909	0.386676	0.160609	0.185568	0.335078	0.309322	0.0201133	0.212805
Nsd2_T115	-0.26692	0.0249987	0.132965	-0.547117	0.000264254	0.0052786	-0.280197	0.0201289	0.212824
Vcl_S290	-0.252434	0.0439691	0.177203	0.0401332	0.712313	0.60385	0.292567	0.0201633	0.213043
Brca1_S502	0.875236	3.11738e-06	0.000152848	0.613661	8.10091e-05	0.00224335	-0.261575	0.0202221	0.213517
Rif1_S1562_S1565	-0.181226	0.115753	0.284767	0.105015	0.339697	0.442109	0.286241	0.0202379	0.21353
Prrc2a_S1083_S1087_S1090	0.0353231	0.738248	0.618845	-0.245208	0.0386793	0.148108	-0.280531	0.0202509	0.21353
Fam122a_S17	0.195959	0.174931	0.34291	-0.168702	0.25112	0.387764	-0.364661	0.020287	0.213764
Hspa4_T540	0.423543	0.0237812	0.129783	0.807773	0.000309047	0.00590459	0.384231	0.0203254	0.214023
Eps15l1_T364	-0.323463	0.212053	0.374725	0.300609	0.208558	0.355528	0.624073	0.0203436	0.214068
Arhgap19_S470	0.18145	0.262992	0.412166	-0.237991	0.167185	0.319123	-0.419441	0.0203674	0.214173
Map3k20_S687_S691	-0.36935	0.0189499	0.113378	-0.733711	0.000213073	0.00451098	-0.364362	0.0205688	0.214913
Ptrh2_S59	-0.3531	0.0239781	0.13015	0.00232466	0.985767	0.677281	0.355425	0.0205148	0.214913
Golga2_S37	-0.190193	0.0785977	0.237015	-0.455983	0.000744319	0.0109361	-0.26579	0.0205291	0.214913
Abl2_S819	0.244904	0.0952233	0.260531	-0.118304	0.396342	0.474067	-0.363207	0.0205603	0.214913
Pimreg_S72	0.244739	0.132481	0.302278	-0.159909	0.326543	0.434991	-0.404648	0.020579	0.214913
Senp3_S52	-0.10375	0.251241	0.403506	-0.336551	0.00252324	0.0260971	-0.232801	0.0205647	0.214913
Q3TEI4_S206	-0.204512	0.267142	0.414225	-0.713603	0.00294138	0.0288534	-0.509091	0.0205908	0.214913
Q99P72_S892	-0.186566	0.286566	0.425482	0.256344	0.14453	0.296486	0.44291	0.0204701	0.214913
H2afy_S170_T174	0.119923	0.290869	0.428193	-0.171947	0.145057	0.296973	-0.291871	0.0205553	0.214913
Tmem131l_S1268	-0.0899808	0.432753	0.505219	0.195414	0.0933102	0.238432	0.285395	0.0205158	0.214913
Anln_S180_T192	0.0922424	0.43447	0.5061	-0.21591	0.0894337	0.233447	-0.308152	0.0205732	0.214913
Atf1_T182	0.204289	0.13078	0.300342	-0.132664	0.315613	0.428525	-0.336952	0.0206688	0.215291
Scrib_S1292	-0.130849	0.232825	0.390312	0.142514	0.18706	0.336438	0.273364	0.020666	0.215291
Bub3_S211	0.134394	0.47697	0.523006	-0.370239	0.0826627	0.223101	-0.504633	0.0206687	0.215291
Q80Y83_S287	-0.0283264	0.790505	0.633422	0.244992	0.0354869	0.141387	0.273318	0.0207231	0.21571
Rps3_S35	0.0490761	0.571114	0.559598	-0.177811	0.0598866	0.18775	-0.226887	0.0207551	0.215898
Gtf2f1_S433_T437	-0.219749	0.180285	0.34736	-0.647215	0.00181119	0.0205186	-0.427467	0.0208193	0.216364
Yeats2_T856	0.00490114	0.968602	0.680521	-0.329258	0.0245186	0.11434	-0.334159	0.0208279	0.216364
Cad_S1406	-0.0629029	0.68821	0.601941	0.34195	0.0445525	0.159769	0.404853	0.0208751	0.216709
Arhgap12_T229_S238_Y241	-0.1358	0.224146	0.383696	-0.420524	0.0022262	0.0237978	-0.284724	0.0209853	0.217561
Snx16_S51	-0.137507	0.35405	0.465278	0.245367	0.111971	0.261209	0.382875	0.0209792	0.217561
Dek_S311_S312	0.387559	0.0155726	0.0997637	0.0324621	0.817949	0.635317	-0.355096	0.0210118	0.217689
Camkk2_S91	0.222553	0.268071	0.414787	-0.299953	0.167379	0.319202	-0.522506	0.021045	0.217887
Ubap2_S433	0.380126	0.0344392	0.156224	-0.0328806	0.844171	0.642411	-0.413007	0.0211075	0.218242
Kank4_S470	0.0260535	0.825034	0.642136	-0.285796	0.0330464	0.136201	-0.31185	0.021105	0.218242
Q3UHC7_S992_S995	0.288504	0.0340553	0.155436	0.600973	0.000371725	0.00674245	0.312469	0.0211232	0.218258
Shroom3_S1393	0.594953	0.00485746	0.045248	0.16774	0.358985	0.453358	-0.427213	0.021184	0.21874
Limk1_S298_S310	-1.18632	6.58904e-05	0.00172586	-0.665995	0.00338622	0.0316925	0.520323	0.0212328	0.219097
Atf7ip_S511_S514	-0.351027	0.0143054	0.0946364	-0.0277945	0.820872	0.63577	0.323232	0.0213433	0.219423
Leo1_S171_S179	-0.372292	0.0239236	0.129967	0.008616	0.952481	0.669962	0.380908	0.0213496	0.219423
Slk_S341	-0.189426	0.0678608	0.220181	0.0580729	0.539948	0.538212	0.247499	0.0213099	0.219423
Rbpms_T113_T118	0.237885	0.133533	0.303131	-0.153429	0.336656	0.44074	-0.391314	0.0213398	0.219423
Tsc2_S994	0.147333	0.278644	0.420032	-0.199439	0.164588	0.317186	-0.346773	0.0212984	0.219423
Snx16_S27_S37	0.0205988	0.823945	0.641909	-0.222514	0.0331392	0.136268	-0.243113	0.0213496	0.219423
Tent4a_S309	0.0556981	0.588603	0.565701	0.309963	0.00885659	0.0612524	0.254265	0.0213681	0.219467
Rif1_S1407_S1412	1.37594	0.000673955	0.0104015	0.705679	0.043704	0.158667	-0.670261	0.0214308	0.219965
Nup35_T274_T279	-0.0853611	0.505164	0.53414	-0.421442	0.00657235	0.0499776	-0.336081	0.0214621	0.219994
Plekho2_T233	0.0510828	0.706434	0.608514	0.379713	0.0120179	0.0736877	0.32863	0.0214528	0.219994
A2AQ25_S1898_S1902_S1905	0.0581418	0.539322	0.547456	-0.187468	0.0696278	0.203186	-0.24561	0.0215342	0.220586
Znf687_S374	-0.00463494	0.974263	0.681712	0.345869	0.025707	0.11748	0.350504	0.0215564	0.220667
Pkp4_S220_S230	-0.359367	0.0244779	0.131715	0.00940243	0.946583	0.668644	0.36877	0.0215723	0.220684
Cdv3_Y120	-0.404779	0.0221593	0.124345	-0.815027	0.000256288	0.00517133	-0.410248	0.0216232	0.221059
Hexim1_S103	0.134414	0.308068	0.439919	0.44632	0.00378083	0.0341049	0.311905	0.0216713	0.221404
P68040_S278	0.0289509	0.801527	0.636328	0.318418	0.0148241	0.0840756	0.289467	0.0216969	0.221519
Iws1_S263	-0.00878869	0.933448	0.671307	0.263582	0.0258976	0.118111	0.27237	0.0217454	0.221867
Myo5a_S1650	0.875509	5.31906e-06	0.000239208	0.604376	0.000149485	0.00344768	-0.271133	0.0218139	0.221928
Slc7a6_S30	-0.596927	0.00108925	0.0151419	-0.23439	0.092144	0.237005	0.362537	0.0217902	0.221928
A2AQ25_S1898_S1905	0.718224	0.00287737	0.030966	0.249862	0.229603	0.372351	-0.468363	0.0218348	0.221928
Cgnl1_S602	0.266224	0.0260536	0.135804	0.538843	0.000299206	0.0058108	0.272619	0.0218044	0.221928
P97434_S992	-0.174953	0.100772	0.267073	0.0859284	0.396513	0.474171	0.260881	0.0217757	0.221928
Trappc9_S953	0.157731	0.107476	0.275102	0.388279	0.00113385	0.0148155	0.230548	0.0218661	0.221928
Ldhb_Y240	0.161537	0.139582	0.309284	-0.106922	0.320512	0.43089	-0.268459	0.0218807	0.221928
Orc1_S272_S276	0.142053	0.199614	0.364635	-0.133978	0.231049	0.373211	-0.276031	0.0218526	0.221928
Atrx_S665	0.0658323	0.611383	0.573605	-0.272498	0.0585103	0.185934	-0.33833	0.021869	0.221928
Q80UV9_S1823	-0.266714	0.0314275	0.150188	0.0204838	0.851875	0.64395	0.287198	0.0219877	0.222867
Trappc12_S125	0.431185	0.00627596	0.0541187	0.106195	0.435015	0.492797	-0.32499	0.0220189	0.223037
Ints3_S498	-0.342358	0.154094	0.323267	0.226963	0.296791	0.416602	0.56932	0.0220651	0.223358
Ino80_T1530	0.316451	0.0157497	0.100378	0.0227649	0.841079	0.641443	-0.293686	0.0221137	0.223704
Otud5_S503	-0.30847	0.175889	0.343768	0.244012	0.257017	0.391787	0.552481	0.0221284	0.223707
Arid4b_S482	-0.3308	0.0423463	0.174192	0.0486278	0.736468	0.610727	0.379428	0.0221681	0.223959
Gpr1_S345	0.18313	0.0452083	0.179952	0.391527	0.000505278	0.00832927	0.208397	0.0221969	0.223959
Ubap2l_S627	0.168062	0.0857027	0.246941	-0.0652256	0.484269	0.516162	-0.233287	0.0221834	0.223959
Uimc1_S402	-0.0572456	0.637756	0.582847	-0.372777	0.00948019	0.063795	-0.315531	0.0222561	0.224409
Dennd6a_S16	-0.0261368	0.773246	0.628887	0.2097	0.0375722	0.145929	0.235837	0.022291	0.224615
Tjp1_S277	0.0294837	0.866579	0.653329	-0.442396	0.0335993	0.137466	-0.47188	0.0223124	0.224684
Dnmt3a_S251	-0.103456	0.434108	0.505928	0.22592	0.0973415	0.243734	0.329376	0.0225331	0.226759
Acin1_S664	-0.153252	0.272881	0.417373	0.186345	0.173158	0.32402	0.339598	0.0225813	0.227096
Ndrg2_S332	0.552494	0.00303499	0.0322281	0.190471	0.231113	0.37326	-0.362024	0.0225976	0.227112
Dtl_S511	-0.262278	0.0110111	0.0794623	-0.0353197	0.687055	0.594597	0.226958	0.0226884	0.227762
Rbmx2_S144	0.10641	0.41981	0.498899	-0.230248	0.105436	0.25327	-0.336658	0.0226922	0.227762
Bclaf1_S205	0.0241295	0.860897	0.652234	0.35851	0.0185129	0.095968	0.334381	0.0227065	0.227762
Map7d1_S115_S127	0.0938266	0.414766	0.496237	0.369464	0.00573005	0.0457675	0.275637	0.0227314	0.227863
Map4k4_S646	0.203367	0.142336	0.312309	-0.136221	0.31676	0.429164	-0.339588	0.0227559	0.227961
Taf6_S626	-0.101304	0.682007	0.599565	0.500632	0.050961	0.172241	0.601936	0.0227857	0.228112
Q61584_T398_S405	-0.0839103	0.515255	0.538393	-0.417949	0.00718051	0.0532742	-0.334038	0.0228047	0.228155
Dusp27_S305	0.062712	0.651123	0.588031	0.406521	0.0106645	0.0684449	0.343809	0.0228359	0.228319
Ankzf1_S73	-0.389104	0.0712634	0.225978	0.118224	0.54317	0.539923	0.507328	0.0228956	0.228471
Map1a_S895	-0.119874	0.212364	0.374867	0.119462	0.213111	0.358179	0.239336	0.0228696	0.228471
Hsp90aa1_S471	0.024248	0.81811	0.641135	-0.249008	0.0360669	0.142767	-0.273256	0.0228825	0.228471
Cgnl1_S199_S203	0.0681807	0.644639	0.585513	0.41896	0.0111142	0.0701832	0.35078	0.0229564	0.228931
Pcif1_T135_T137	0.72952	4.95404e-05	0.00137313	0.455784	0.00215315	0.0232605	-0.273736	0.0231139	0.229707
Kmt2c_S68	-0.769841	0.00134409	0.0176211	-0.29431	0.12034	0.270384	0.475531	0.0231508	0.229707
Phf20_S485	-0.282723	0.00612364	0.0533815	-0.0629918	0.463529	0.506494	0.219731	0.0230902	0.229707
Q9QXS1_T4037	-0.382916	0.0917345	0.255254	0.164231	0.443611	0.496993	0.547146	0.0230889	0.229707
Q58A65_S332	-0.249314	0.128445	0.298194	0.132888	0.371715	0.460489	0.382201	0.0231532	0.229707
Nes_S564	-0.179661	0.196115	0.361207	0.14973	0.253151	0.389156	0.329391	0.0230793	0.229707
Gigyf2_S26	0.0191255	0.893646	0.661962	0.383527	0.0185987	0.0961997	0.364402	0.0231059	0.229707
Chfr_S231	0.00685495	0.964628	0.679437	0.378033	0.0238008	0.112237	0.371178	0.0231524	0.229707
Soga3_S567	0.759088	0.000584555	0.00923156	1.10368	1.84952e-05	0.000768267	0.344588	0.0232754	0.229908
Pi4k2a_S462	0.390976	0.000905606	0.0130429	0.614915	2.11613e-05	0.000840122	0.223938	0.0232763	0.229908
Wnk3_S1544_S1550_S1553	0.585317	0.000965955	0.0137229	0.264483	0.0742652	0.210576	-0.320833	0.0233223	0.229908
Ltv1_S206_S216	0.348343	0.00640831	0.0548421	0.0809167	0.454467	0.502149	-0.267426	0.0232616	0.229908
Srrm2_S2067_S2070	-0.613905	0.0135927	0.0920746	-0.0714234	0.715847	0.604789	0.542481	0.023285	0.229908
Rala_S138	-0.225966	0.0359898	0.160156	0.0220363	0.818344	0.635317	0.248003	0.0232119	0.229908
Camlg_S88	-0.160531	0.0874592	0.249439	0.0631833	0.471231	0.51042	0.223714	0.023194	0.229908
Tanc1_S229	0.148677	0.0961603	0.261672	-0.0652545	0.443272	0.496986	-0.213932	0.0232303	0.229908
Kcnh2_S241	0.0941858	0.339708	0.457426	-0.154095	0.133304	0.285359	-0.248281	0.0233111	0.229908
Hmg20a_S104	-0.0856644	0.396043	0.487348	0.168625	0.108778	0.256888	0.254289	0.0233082	0.229908
Q8CHI8_S2614	0.717322	0.000534544	0.00861199	0.356919	0.0374359	0.14587	-0.360404	0.0234173	0.23011
Scrib_S1206	-0.561821	0.00248956	0.0280595	-0.183928	0.224464	0.368328	0.377893	0.0234155	0.23011
Nkap_S375	-0.244557	0.0181072	0.110052	-0.0152206	0.863523	0.646809	0.229336	0.023388	0.23011
Epb41_S182	-0.495532	0.0356714	0.159457	0.0464429	0.823599	0.636308	0.541974	0.0233854	0.23011
Dbn1_S142	-0.0552644	0.755969	0.623936	0.368804	0.0458663	0.162404	0.424068	0.0233921	0.23011
Kif20a_S666	-0.0301707	0.735822	0.618108	-0.26018	0.0128377	0.0767219	-0.230009	0.0234533	0.230317
Mical3_S1216	0.482841	0.000123862	0.00281781	0.694752	4.56743e-06	0.000288597	0.211911	0.0234873	0.230358
Mdc1_S1443	0.185051	0.125763	0.296074	0.458058	0.00150123	0.0180558	0.273008	0.0234815	0.230358
Epop_T67_S76	0.836793	0.000524652	0.00847273	0.408929	0.0396708	0.15021	-0.427864	0.0235197	0.23053
Nudc_T99	0.311318	0.00725307	0.0601292	0.0656219	0.503025	0.523228	-0.245696	0.0235692	0.230722
Nes_S977	0.199028	0.0914041	0.254752	0.477737	0.000998891	0.0135112	0.278709	0.0235641	0.230722
Plekhm1_S466	-0.452707	0.0683218	0.220984	0.128659	0.566027	0.549603	0.581366	0.0236788	0.230846
Ptk2_S948	0.205517	0.099027	0.265378	0.490609	0.00113673	0.0148387	0.285093	0.0236419	0.230846
Set_S7	0.286362	0.118978	0.288193	-0.156815	0.381534	0.4664	-0.443177	0.0236441	0.230846
Srrm1_S793_S797	0.133327	0.192089	0.357192	-0.117063	0.252732	0.388975	-0.25039	0.023686	0.230846
Ppfibp1_S595	-0.100034	0.267418	0.414394	0.122524	0.176739	0.327395	0.222558	0.0236393	0.230846
Trim25_T84	0.0102771	0.920661	0.668142	0.266186	0.0211521	0.103859	0.255909	0.0236149	0.230846
Nfatc2ip_S133	0.00988637	0.948725	0.675753	-0.392775	0.0283883	0.12494	-0.402661	0.0236865	0.230846
Thumpd1_S8	-0.177229	0.108205	0.275896	0.0840575	0.415444	0.483699	0.261287	0.0237914	0.23165
Srrm2_S1380	-0.0320957	0.771905	0.628403	0.250147	0.0407195	0.152145	0.282242	0.0237989	0.23165
Dlgap4_S377_S388	-0.267167	0.0218302	0.123495	-0.00884708	0.929243	0.663989	0.25832	0.0238158	0.231668
Ccnf_S577	0.385674	0.00153265	0.0193995	0.144797	0.142443	0.295129	-0.240878	0.02386	0.231806
Q8BG15_S134	-0.0859169	0.538283	0.546921	0.252549	0.0783297	0.216336	0.338466	0.0238562	0.231806
Erc1_S21	-0.336434	0.0424021	0.174194	0.0394568	0.784553	0.625976	0.37589	0.0238902	0.231954
Btbd8_S157	1.2413	7.53218e-05	0.00191623	0.738153	0.00393541	0.035051	-0.50315	0.0239861	0.232574
Cblb_S977	0.853315	0.00033587	0.00605793	0.464461	0.0201136	0.100935	-0.388854	0.0240745	0.232574
Lire1_S29	0.306407	0.0211817	0.121384	0.599112	0.000273662	0.00543231	0.292705	0.0240322	0.232574
Dcaf10_S67	0.0399033	0.751172	0.622874	0.353896	0.0141871	0.0816673	0.313993	0.0240712	0.232574
Sash1_S1011	0.0699661	0.775272	0.629467	0.631629	0.0161267	0.0883725	0.561663	0.0240484	0.232574
Q80UV9_S1684	-0.0302901	0.795311	0.634881	-0.330141	0.0153456	0.0858772	-0.299851	0.0240698	0.232574
Nmd3_S258	0.0431354	0.816922	0.64076	0.505495	0.0165934	0.0898092	0.46236	0.024054	0.232574
Parg_S311_S318	0.0110989	0.914007	0.666216	-0.25301	0.0307619	0.1311	-0.264109	0.0240166	0.232574
Ppp6r3_T620	-0.812273	4.99314e-05	0.00138115	-0.479204	0.00230202	0.0244361	0.33307	0.0241068	0.232583
Clasp1_S1193	-0.165322	0.116451	0.285278	0.0874321	0.384178	0.46741	0.252754	0.0241207	0.232583
Nol8_S716	-0.110284	0.684446	0.600349	0.559473	0.0519864	0.174089	0.669757	0.0241007	0.232583
Ptpn14_S314	-0.344355	0.0385913	0.165968	0.0334546	0.818616	0.635368	0.377809	0.0241934	0.232703
Cdca2_S238	-0.228121	0.173939	0.342371	0.172059	0.281478	0.405816	0.40018	0.0241735	0.232703
Ncaph_T46	0.190953	0.206296	0.369708	0.542927	0.00251788	0.0260719	0.351973	0.0241833	0.232703
Uaca_S280	0.0942396	0.464887	0.518405	0.412391	0.00663268	0.0502909	0.318151	0.024156	0.232703
Cep350_S1256_S1259	0.716312	2.05641e-05	0.000689608	0.461313	0.000808038	0.011656	-0.254999	0.0242594	0.232747
Q8BY87_S1014	0.323303	0.00487796	0.0453457	0.0895011	0.354597	0.450745	-0.233802	0.0242864	0.232747
Eif5b_S183_S187	0.368016	0.0162139	0.10228	0.0421348	0.758136	0.617906	-0.325882	0.0242487	0.232747
Sipa1l3_S384_S394	0.259641	0.23184	0.389598	0.789952	0.00272711	0.0275963	0.53031	0.0242884	0.232747
Spire1_S229	0.126083	0.288655	0.426877	0.404854	0.0038063	0.0342129	0.278771	0.0242458	0.232747
Tssc4_S316	-0.0970643	0.400927	0.489856	-0.388019	0.00521128	0.0428183	-0.290955	0.024252	0.232747
P54763_S776	-0.418471	0.00711677	0.0592621	-0.088053	0.499601	0.522003	0.330418	0.0243131	0.23284
Agfg1_T177_S179	-0.473883	0.000439742	0.00744683	-0.22541	0.0347249	0.139757	0.248474	0.02434	0.232935
Hook3_S238	-0.261981	0.0467683	0.183103	0.037926	0.745062	0.613752	0.299907	0.0243532	0.232935
Gab1_S402_S403	-0.504387	0.0117196	0.0829873	-0.0758759	0.635405	0.575574	0.428511	0.0243735	0.232985
Polr2a_S1896_T1898	0.128577	0.313615	0.443453	-0.187918	0.15875	0.311951	-0.316494	0.0244766	0.233681
Wnk1_S1973	0.034941	0.764925	0.626345	0.315332	0.0157715	0.0870898	0.280391	0.024465	0.233681
Q9JMH9_S1994_S1998	-0.216871	0.0648587	0.215012	0.0583147	0.590888	0.559639	0.275186	0.0245233	0.233982
Mtmr7_S652	0.184165	0.0388299	0.166334	0.383927	0.000474698	0.00802609	0.199762	0.0245661	0.234246
Esrp2_S563	-0.286105	0.0847261	0.245563	0.104387	0.49839	0.521466	0.390492	0.0246132	0.234551
Casp8_S213	-0.448297	0.0467491	0.183103	0.0636041	0.746567	0.61439	0.511901	0.0247709	0.235907
Ppfibp1_S961	0.732488	3.2609e-05	0.000981994	0.476623	0.0011661	0.0151487	-0.255865	0.0249658	0.237038
Irs2_S907	0.310977	0.00590033	0.051834	0.0775636	0.414366	0.483466	-0.233414	0.0249539	0.237038
Ubn1_S493	-0.549604	0.0296462	0.145831	0.0208752	0.925675	0.663037	0.570479	0.0249557	0.237038
Hps4_S478_S482	0.181054	0.106982	0.274718	0.431218	0.00133941	0.0166296	0.250164	0.0249663	0.237038
Tfap2c_S235	0.144869	0.355727	0.466539	0.520652	0.00485795	0.040559	0.375783	0.0249119	0.237038
Ice2_S56	0.110471	0.529004	0.543495	-0.339379	0.0836333	0.224892	-0.449849	0.0249967	0.237181
Rabep1_T413	0.00295921	0.975489	0.681934	-0.242008	0.0269768	0.120943	-0.244968	0.0250337	0.237386
Srpk2_S489_S490	0.531202	6.55615e-05	0.00172229	0.74517	2.88946e-06	0.000202542	0.213969	0.0250835	0.237712
Zc3h11a_S108	0.272228	0.0210169	0.120592	0.0159648	0.878708	0.650022	-0.256263	0.0251535	0.237842
Nmd3_T470	-0.156989	0.0791139	0.237771	-0.36763	0.000904027	0.0126327	-0.210641	0.0251445	0.237842
Eif4g1_S1211	0.109644	0.32736	0.451218	0.384723	0.00422355	0.0368393	0.275078	0.0251171	0.237842
Ranbp2_T2450	0.103498	0.331439	0.453496	0.359165	0.00445716	0.0383495	0.255667	0.0251724	0.237842
L1td1_S715	-0.117813	0.341114	0.458425	0.182925	0.143906	0.295916	0.300737	0.0251742	0.237842
Acin1_S479_S491	-0.0868942	0.559004	0.555192	-0.47395	0.00944117	0.0636916	-0.387056	0.0252852	0.238745
Phlpp1_S286_S304	0.0558954	0.501196	0.531921	0.259754	0.0077506	0.0565377	0.203858	0.0253489	0.2392
Msh6_S285_S287	0.0792835	0.606228	0.572239	-0.314206	0.0697164	0.203334	-0.393489	0.0254033	0.239568
Ppp4r3a_S755_S764	0.562071	0.000604494	0.00949127	0.274818	0.0420713	0.155427	-0.287253	0.0255493	0.239725
Hcfc1_S794	0.483149	0.000762973	0.0113872	0.217537	0.062253	0.191878	-0.265612	0.0256063	0.239725
Q5NBX1_S272	0.427595	0.00144238	0.0185333	0.178765	0.108084	0.256282	-0.24883	0.0255068	0.239725
Asb3_S35	-0.307092	0.0473751	0.18436	0.0469312	0.737168	0.61094	0.354023	0.0255246	0.239725
Arhgap29_S591	0.185011	0.0694596	0.223221	0.413172	0.000851493	0.0120303	0.228161	0.0254813	0.239725
Numa1_S1771	0.241184	0.0934134	0.25797	0.56006	0.00117731	0.0152721	0.318876	0.0254571	0.239725
Ube4b_S23_S31	-0.224563	0.148252	0.318765	0.138167	0.341857	0.443143	0.362729	0.0254374	0.239725
Tcerg1_S835	-0.313538	0.156185	0.325575	0.192625	0.334626	0.439074	0.506162	0.0255578	0.239725
Mmtag2_S155	0.128839	0.192276	0.357377	-0.110361	0.260396	0.393859	-0.2392	0.0255829	0.239725
Brca2_S231	-0.160052	0.553934	0.553506	0.50471	0.0757735	0.212954	0.664763	0.025585	0.239725
Thtpa_S224	-0.0722979	0.591337	0.566346	-0.416627	0.0101325	0.0661024	-0.344329	0.0255607	0.239725
Eya3_T205_T206	-0.0373055	0.675983	0.597285	-0.262744	0.0124861	0.0754242	-0.225438	0.0255932	0.239725
Zfp36l2_S480	0.561084	0.00667975	0.0565593	0.148746	0.408414	0.479933	-0.412338	0.0256841	0.239881
Cdr2l_S318	-0.511537	0.0183574	0.110908	-0.042162	0.812734	0.633539	0.469375	0.0257472	0.239881
Mavs_S152	0.86116	0.0249442	0.132803	1.65034	0.000390611	0.00697224	0.789182	0.0256513	0.239881
Ubap2_S440	0.309337	0.0276583	0.140269	0.0039232	0.975413	0.675327	-0.305414	0.0257451	0.239881
Q8CFA1_S616	0.196245	0.132493	0.302278	-0.111272	0.389065	0.470211	-0.307517	0.0257423	0.239881
Ppp4r3a_S117	0.065065	0.607062	0.572557	0.37255	0.0106133	0.0682605	0.307485	0.0257182	0.239881
Asxl2_S1121	-0.0543628	0.753582	0.62342	0.375002	0.046444	0.163865	0.429365	0.0256618	0.239881
Map1a_S667	-0.0249415	0.856866	0.651177	0.308469	0.0385605	0.147996	0.33341	0.0257076	0.239881
Cmtr1_S27	0.966234	5.6469e-05	0.00152402	0.590411	0.00264116	0.0270313	-0.375823	0.0259275	0.241361
Q9R0L6_T875_S879	-0.0670799	0.455267	0.514655	0.150925	0.104292	0.251933	0.218005	0.0259373	0.241361
Rsrc2_S45	0.754155	0.000703201	0.0107189	1.15493	1.95846e-05	0.00079444	0.400778	0.0260504	0.241686
Otud7b_S680	0.531273	0.00655746	0.0557672	0.90225	0.00012452	0.00302503	0.370977	0.0260091	0.241686
Crtc2_S434	0.240271	0.101825	0.268552	0.55379	0.00134904	0.0167183	0.313519	0.0260416	0.241686
Tbc1d10a_T22	-0.263307	0.102697	0.26947	0.105953	0.469966	0.509785	0.36926	0.0260256	0.241686
Mllt10_S346_T356	-0.145184	0.176942	0.344536	-0.407617	0.00217901	0.0234423	-0.262433	0.026039	0.241686
Ppa1_S275	-0.143928	0.221055	0.381385	0.139133	0.232161	0.373974	0.283061	0.0261308	0.242286
Tcof1_S354	-0.181434	0.174792	0.342823	-0.512773	0.00222468	0.0237978	-0.331339	0.0261834	0.242401
Cchcr1_S715	-0.344206	0.207372	0.370387	0.281384	0.255083	0.390519	0.62559	0.0261603	0.242401
Nup35_S105_T106	0.209746	0.456486	0.514655	-0.49505	0.100314	0.246928	-0.704796	0.0261902	0.242401
Tcof1_S843	-0.171011	0.108212	0.275896	0.0786282	0.434789	0.492778	0.249639	0.0262382	0.242409
Nfatc4_S37	-0.178757	0.133389	0.302897	0.0956366	0.38832	0.469774	0.274393	0.0262274	0.242409
Ckap2_S216	0.15082	0.140528	0.310247	-0.0917459	0.35724	0.452462	-0.242566	0.026223	0.242409
Znf185_S66	-0.322188	0.0184715	0.111251	-0.0297542	0.794187	0.628642	0.292434	0.026459	0.244303
Eya1_S313	-0.289384	0.139065	0.309017	0.155214	0.379985	0.465677	0.444598	0.0265384	0.24489
Irf2bp2_T375	0.335217	0.176115	0.343865	-0.260923	0.313271	0.427258	-0.59614	0.0265805	0.245132
Cblb_S484	0.520396	0.021383	0.122125	0.0368581	0.855961	0.644924	-0.483538	0.0266388	0.245523
Klf5_S47	0.473165	0.0113969	0.0813816	0.0933375	0.574543	0.552989	-0.379827	0.0266907	0.245778
Birc6_S3974	0.0683896	0.478451	0.523515	0.306079	0.00739868	0.0544725	0.237689	0.0267245	0.245778
Fnip1_S220	-0.0505641	0.515132	0.538393	0.141222	0.0868153	0.230173	0.191786	0.026746	0.245778
Q61584_T430_S435_S438	-0.0412562	0.69005	0.602386	-0.300481	0.0133912	0.078839	-0.259224	0.026704	0.245778
Ppig_S743_T746	-0.0350636	0.78306	0.631535	0.270958	0.0473162	0.165276	0.306022	0.0267455	0.245778
Glcci1_S331_S332_S335	0.22144	0.107453	0.275094	-0.0968558	0.46914	0.50936	-0.318296	0.0267636	0.245793
Rprd2_S633	-0.00378131	0.975869	0.681999	0.298433	0.0300241	0.129404	0.302215	0.0267887	0.245877
Mta1_S522	-0.0550013	0.633607	0.581088	0.232787	0.0629663	0.192819	0.287788	0.0268175	0.245996
Map1a_S981	-0.461481	0.00678274	0.0572994	-0.108806	0.441559	0.496318	0.352675	0.0268344	0.246005
Arhgef28_S1535	0.504158	0.023492	0.128704	0.0303549	0.881462	0.650567	-0.473803	0.0269274	0.246642
Spen_S2134	-0.115185	0.227338	0.386239	0.111127	0.236732	0.377006	0.226312	0.0269384	0.246642
Alkbh5_S65	-0.0872185	0.544453	0.549205	0.26902	0.0800422	0.2194	0.356238	0.0269518	0.246642
Cwc22_S829_S831	0.113599	0.389139	0.484027	0.432015	0.00572153	0.0457675	0.318416	0.0270569	0.247457
Hdgfl2_S454	-0.647641	0.00103777	0.0145305	-0.275029	0.0813951	0.221574	0.372612	0.0270788	0.247511
Ncoa7_S211_T213	0.735795	2.13894e-05	0.000706812	0.484238	0.000723597	0.0107253	-0.251557	0.0271097	0.247534
Znrf2_S18_S28	-0.0431863	0.708519	0.609342	-0.332847	0.014303	0.0822641	-0.289661	0.0271133	0.247534
Fam83h_S778	-0.225953	0.159274	0.328452	0.152922	0.324238	0.433245	0.378875	0.0271876	0.248065
Nup214_S660	0.0949072	0.5952	0.567711	-0.351708	0.0739613	0.210153	-0.446615	0.0272386	0.248384
Ptch1_S684	0.307344	0.0300469	0.146581	0.0039313	0.975773	0.675459	-0.303413	0.0273065	0.248433
Snrnp200_S17	0.118928	0.23517	0.391968	-0.122083	0.224568	0.368328	-0.24101	0.0273084	0.248433
Mcl1_S140_S143	-0.0956328	0.612365	0.57378	0.341513	0.0738499	0.21013	0.437146	0.0272905	0.248433
Q5HZI1_T230	-0.0401859	0.744323	0.620909	-0.347538	0.0153209	0.0858772	-0.307352	0.0273009	0.248433
Phip_S1783	-0.206237	0.0510541	0.191703	0.0307458	0.746522	0.61439	0.236983	0.0273448	0.248618
Rif1_S2138	0.724614	8.16446e-05	0.00203406	0.433149	0.00399612	0.035383	-0.291465	0.0275791	0.248836
Rgl2_S518	-0.760924	0.00147328	0.018859	-0.300436	0.100887	0.247727	0.460487	0.0273886	0.248836
Prpf4b_S578_S580	-0.335267	0.0227096	0.125993	-0.01712	0.892392	0.653446	0.318147	0.0275868	0.248836
Q9R0L6_T793_S801	0.370394	0.0423888	0.174192	-0.0281849	0.869415	0.648043	-0.398579	0.0275336	0.248836
Htt_S398	0.464969	0.0463071	0.182156	-0.047902	0.829975	0.638408	-0.512871	0.0274618	0.248836
Rims2_S309	0.146408	0.0712463	0.225978	0.332605	0.000883665	0.0124013	0.186196	0.0274244	0.248836
Kdm3b_S361	-0.253963	0.0906548	0.254019	0.08317	0.536861	0.536764	0.337133	0.0275931	0.248836
Q920Q8_S277	-0.367796	0.100485	0.26688	0.133424	0.498184	0.521357	0.501221	0.0275943	0.248836
Paip2b_S23	-0.198854	0.158155	0.327561	0.121351	0.352443	0.449951	0.320205	0.0275156	0.248836
Cep63_S353	-0.109452	0.296078	0.431861	0.138907	0.183917	0.333872	0.248359	0.0275416	0.248836
Mapt_T473	-0.0946189	0.428536	0.503475	0.193377	0.116859	0.266794	0.287996	0.0274731	0.248836
Sart1_S480	0.0816922	0.429977	0.50399	0.326733	0.00682271	0.0514709	0.245041	0.027427	0.248836
Wnk1_S2367	0.113514	0.471563	0.521287	-0.274442	0.101058	0.247928	-0.387956	0.0275593	0.248836
Cdk1_T14_Y15	0.0875281	0.475776	0.522814	0.386306	0.00762758	0.055913	0.298778	0.0275772	0.248836
Epop_S15	0.291739	0.0219072	0.123679	0.0160037	0.886369	0.651997	-0.275735	0.0276308	0.248874
Smn1_T59	-0.465141	0.0398104	0.168645	0.0342653	0.861561	0.646636	0.499407	0.0276287	0.248874
Eva1a_S118	-0.507355	0.000828566	0.0121511	-0.226095	0.0661522	0.1982	0.28126	0.0277084	0.248879
Ttbk2_S1102	-0.332612	0.0131652	0.090371	-0.0515749	0.643925	0.578071	0.281037	0.0276589	0.248879
Dlgap4_S973	-0.217075	0.0815992	0.241253	0.0608144	0.585298	0.557647	0.277889	0.0277072	0.248879
Glmp_S402	0.147191	0.151196	0.321049	-0.0917844	0.363248	0.45606	-0.238975	0.0276687	0.248879
Dclre1a_S578	-0.0719808	0.446923	0.511817	0.154832	0.112947	0.262405	0.226813	0.0277119	0.248879
Leo1_S609	-0.491512	0.000521603	0.00845365	-0.235624	0.0389407	0.148593	0.255888	0.0278436	0.248978
Nes_S1419	-0.589958	0.00872271	0.0682024	-0.121185	0.523701	0.53115	0.468773	0.0277925	0.248978
Dlg5_S1249	-0.286544	0.0748367	0.231329	0.0732859	0.609297	0.566637	0.35983	0.0277524	0.248978
Tanc1_S204	-0.396499	0.0947436	0.260215	0.143476	0.506494	0.524246	0.539976	0.0278346	0.248978
Aftph_S395	-0.196535	0.134203	0.303983	0.101396	0.403395	0.477986	0.297931	0.0277661	0.248978
Q9R0L6_S1766_S1769	0.224112	0.135494	0.305096	-0.123177	0.409534	0.480494	-0.347289	0.0278518	0.248978
Map7d1_S114_S127	-0.148368	0.233026	0.390385	0.137627	0.247682	0.385414	0.285995	0.0277833	0.248978
Gprasp1_S626	0.00241646	0.974131	0.681712	0.186867	0.0264736	0.119385	0.184451	0.0278053	0.248978
Rcc1_S11	-0.175648	0.069693	0.223662	0.0455045	0.611721	0.567238	0.221153	0.0278861	0.248996
Ddx20_T489_T494	-0.211512	0.138742	0.308742	-0.552495	0.00177866	0.0203038	-0.340983	0.027881	0.248996
Prrc2b_S417	-0.0851213	0.500492	0.531728	0.221461	0.095088	0.240588	0.306582	0.02793	0.249244
Denr_S73	-0.178995	0.0441449	0.177681	0.0201302	0.802231	0.630729	0.199125	0.0279531	0.249307
Ddah1_S33	0.329727	0.00602575	0.0526294	0.0863258	0.393011	0.472541	-0.243401	0.0280436	0.249825
Srrm2_S1339_S1343	0.385762	0.0278228	0.140719	0.763258	0.000397813	0.00705402	0.377496	0.0280423	0.249825
Rabgap1_S496	0.613946	0.000646819	0.0100743	0.296451	0.0448341	0.160309	-0.317494	0.0280951	0.25014
Q8BH50_S66	0.625461	0.0398405	0.16867	1.18345	0.000713144	0.0106407	0.55799	0.0281754	0.250291
Kank4_S92	-0.289665	0.0479588	0.18569	-0.63888	0.000676239	0.0102607	-0.349215	0.0281769	0.250291
Dync1i2_T89	0.177671	0.118714	0.288017	0.43756	0.00153772	0.0182985	0.25989	0.0281288	0.250291
Rrp1b_S697_S705	0.0853135	0.657199	0.590473	-0.403659	0.0677164	0.20042	-0.488973	0.0281759	0.250291
Tp53bp1_T569	-0.27774	0.0266254	0.137496	-0.00990577	0.925879	0.663037	0.267835	0.0282475	0.250774
Yy1_S184	0.0802437	0.396927	0.487875	-0.149235	0.131898	0.283889	-0.229479	0.028303	0.251123
Arhgap32_S1405	0.18538	0.132287	0.30217	0.450323	0.00187378	0.020963	0.264943	0.0283453	0.251209
Ccar2_S674	0.0420826	0.7048	0.607955	0.308032	0.0149664	0.0845622	0.26595	0.0283395	0.251209
Hars2_S66	0.249236	0.0366568	0.161641	0.512835	0.000496533	0.00827058	0.263599	0.0284023	0.251426
Limch1_S719	0.0562475	0.634002	0.581335	0.344511	0.0121366	0.074145	0.288264	0.028391	0.251426
Polr2a_T1891_T1903	-0.0136616	0.950199	0.676051	-0.580076	0.0273353	0.121819	-0.566414	0.0284358	0.251578
Snx17_S415	0.426181	0.00114457	0.0156545	0.667106	2.94865e-05	0.00104709	0.240925	0.0285179	0.25216
Akap12_S631_S634_S637	0.040062	0.730745	0.616929	-0.247934	0.0575603	0.184597	-0.287996	0.0285433	0.25224
Iws1_S250_S252	-0.0740429	0.424765	0.501473	0.147714	0.122876	0.273182	0.221757	0.0285775	0.252398
Stam2_Y374	0.103175	0.485377	0.526732	-0.258257	0.104664	0.252352	-0.361432	0.028614	0.252576
Chd8_S2213	0.390778	0.0530985	0.195648	-0.0529677	0.7846	0.625977	-0.443746	0.0287634	0.253749
Snx15_T148	0.243052	0.127049	0.29664	-0.1232	0.437544	0.494435	-0.366252	0.0287946	0.253855
Dlg5_Y429	0.0166192	0.84297	0.647588	-0.189953	0.0411932	0.153234	-0.206573	0.0288082	0.253855
Zc3h14_S343	0.554176	0.00052241	0.00845663	0.271582	0.0367594	0.144447	-0.282594	0.0288583	0.253866
Akap12_S551	-0.219275	0.0794358	0.238371	0.0627278	0.585414	0.557647	0.282003	0.0288409	0.253866
Vcp_Y805	-0.0602885	0.762903	0.625498	-0.574072	0.0179915	0.0943268	-0.513784	0.0288587	0.253866
Soga1_S1300	-0.640578	0.000855201	0.0124602	-0.287026	0.0635952	0.193954	0.353552	0.0289068	0.253999
Pml_S503	-0.266352	0.025492	0.134163	-0.00932045	0.928568	0.663989	0.257032	0.0288954	0.253999
Hcfc1_S1516	0.0963313	0.66044	0.591673	-0.452288	0.0668728	0.199162	-0.54862	0.0289491	0.254227
Tmem230_S24	1.06496	2.3269e-05	0.000752448	0.717613	0.000678773	0.010276	-0.347342	0.0289714	0.254277
Ptpn21_S679	-0.29087	0.0716399	0.226432	-0.667857	0.000978673	0.0133561	-0.376987	0.0291488	0.255297
Atg2b_S1741	0.117724	0.359538	0.469403	0.426059	0.00543848	0.0441994	0.308335	0.0291536	0.255297
Tent4b_S545	0.143883	0.421557	0.49957	0.544991	0.00754859	0.0553944	0.401107	0.0291443	0.255297
Phf23_S64	0.0659951	0.631827	0.580423	0.393286	0.0127948	0.0765178	0.327291	0.029119	0.255297
Q3U9G9_S67	0.250503	0.0106573	0.0777768	0.0470325	0.574707	0.553035	-0.203471	0.0292021	0.255576
Rrp1b_S514	-0.0898381	0.386677	0.482956	-0.341146	0.00611343	0.0475337	-0.251308	0.0292863	0.255878
Zfp42_S98_S107	-0.0616694	0.709215	0.60943	-0.475639	0.0155826	0.0865181	-0.41397	0.0292629	0.255878
Shb_Y262	0.0357437	0.77813	0.630355	-0.27784	0.0527587	0.175496	-0.313584	0.0292746	0.255878
Rarg_S436_S437	0.228089	0.111716	0.280094	-0.100544	0.465012	0.50737	-0.328633	0.0294205	0.256471
Lmnb1_S17_T21	-0.0587739	0.581553	0.563234	0.195889	0.0819209	0.222197	0.254663	0.029412	0.256471
Ccser2_S198_S205	-0.0483107	0.701598	0.606926	-0.356837	0.0147243	0.0837566	-0.308526	0.0293917	0.256471
A2AQ25_S1049	0.0393684	0.749534	0.622591	0.331706	0.017305	0.0921487	0.292338	0.0293886	0.256471
Klf16_S237	-0.647256	0.00224769	0.0258703	-0.239425	0.159049	0.312178	0.40783	0.0294387	0.256485
A2AQ25_S1734	-0.446835	0.0839872	0.244412	0.120352	0.58791	0.558433	0.567187	0.0295048	0.256572
Mtcl1_S1801	-0.155249	0.120336	0.289429	0.0721435	0.443532	0.496993	0.227392	0.0294844	0.256572
Smarcc1_S821	-0.257331	0.123664	0.293626	0.123178	0.431861	0.491576	0.38051	0.029469	0.256572
Atf7ip_S57	0.115438	0.440079	0.508243	0.461699	0.00763276	0.0559206	0.346261	0.0295152	0.256572
Bod1l_S1676	0.204469	0.0851727	0.246332	0.455861	0.00124851	0.0157777	0.251392	0.0295413	0.256655
Add1_S366	-0.41065	0.0320092	0.151106	-0.003126	0.98442	0.676975	0.407524	0.0296721	0.257213
Slain1_S312	-0.485255	0.0558784	0.200558	0.0817893	0.724331	0.607192	0.567045	0.0296253	0.257213
Hck_Y50	-0.0432932	0.794933	0.634824	-0.457249	0.0194258	0.0989942	-0.413955	0.0296512	0.257213
Ranbp3_S146	0.0303201	0.805184	0.637831	0.330051	0.0190796	0.0976932	0.299731	0.0296574	0.257213
Marf1_S715	0.556421	0.000412212	0.00706877	0.822931	1.39032e-05	0.000636454	0.26651	0.0297595	0.257385
Slc12a7_T973	-0.523336	0.000421102	0.00719396	-0.262006	0.0279094	0.123478	0.26133	0.0297486	0.257385
Ralbp1_S34	-0.25	0.0314939	0.150255	0.000918955	0.99282	0.678479	0.250919	0.0297115	0.257385
R3hdm2_S347	-0.845159	0.0449998	0.179438	0.0866158	0.818874	0.635368	0.931775	0.0297639	0.257385
Ctps2_S574	0.229334	0.0747344	0.231104	-0.0578863	0.633007	0.574905	-0.28722	0.0298147	0.257385
Vdac2_T113	-0.242694	0.207197	0.37031	0.186374	0.295084	0.415072	0.429068	0.0298254	0.257385
Gtse1_S398_T406	0.0999016	0.383477	0.481394	-0.173499	0.153089	0.305737	-0.2734	0.029819	0.257385
Pcnt_S1860	0.104303	0.397565	0.488269	-0.191045	0.140928	0.293416	-0.295348	0.0297861	0.257385
Larp4b_S667	-0.211353	0.0461675	0.182089	0.0202759	0.83023	0.638408	0.231629	0.0298629	0.257422
Srek1ip1_S94_S97_T99	0.147804	0.291474	0.42862	0.45386	0.00480375	0.0402479	0.306056	0.02985	0.257422
Ticrr_S830	0.155846	0.249421	0.402107	-0.162564	0.242685	0.381432	-0.31841	0.0298995	0.257593
Rims3_S294_S297	-0.745104	3.92117e-05	0.00114282	-0.459169	0.00125425	0.0158204	0.285935	0.0301279	0.258439
C2cd5_S304_S307	0.847998	4.31281e-05	0.00124202	0.533696	0.00171283	0.0197197	-0.314302	0.0300261	0.258439
Pcp2_S111	1.34019	0.000175419	0.00370523	0.830514	0.00690044	0.051796	-0.509677	0.0301218	0.258439
Toe1_S375	-0.434448	0.0200736	0.117563	-0.040754	0.796912	0.629347	0.393694	0.030076	0.258439
Rbmx2_T140_S143	-0.250759	0.0974849	0.262801	0.0878091	0.527797	0.532311	0.338568	0.0300543	0.258439
Baz2a_T1173_S1174	-0.1246	0.1748	0.342823	-0.33926	0.00240676	0.0251683	-0.21466	0.0300897	0.258439
Ranbp3_S148	0.130326	0.265332	0.413141	0.400337	0.00399237	0.035383	0.27001	0.0300592	0.258439
Nup35_S99_T106	0.135945	0.564362	0.557412	-0.449165	0.0875037	0.230931	-0.58511	0.0301315	0.258439
Map1b_S1403	-0.331236	0.0044442	0.0427	-0.564225	8.94035e-05	0.00240169	-0.232988	0.0302116	0.258695
Anln_S653_S656	-0.412794	0.0131817	0.0903719	-0.0658659	0.643997	0.578089	0.346928	0.0301973	0.258695
Ranbp2_S1818	-0.192331	0.0730046	0.228407	-0.43462	0.000994223	0.0134616	-0.242289	0.0301996	0.258695
Srek1ip1_S94_S96_T99	0.330115	0.0169606	0.105472	0.596708	0.000302043	0.00584062	0.266593	0.0302718	0.259067
Exoc4_S226	-0.00756253	0.95239	0.676309	0.282362	0.0371392	0.145345	0.289925	0.0302912	0.25909
Morc2a_S737_S741	1.82377	1.61336e-08	3.27043e-06	1.54306	9.00598e-08	2.12645e-05	-0.280705	0.0306728	0.259582
Eps15l1_S241_S255	0.526793	0.00489571	0.0454796	0.170198	0.287701	0.410174	-0.356594	0.0305032	0.259582
Chd4_T1538	-0.445566	0.0152866	0.098583	-0.0611978	0.699503	0.599448	0.384368	0.0306779	0.259582
Cpne3_S243	-0.483545	0.0186296	0.111966	-0.0501855	0.776319	0.622952	0.433359	0.030398	0.259582
Rtcb_S300	0.193297	0.0937472	0.258576	-0.0651313	0.553534	0.544734	-0.258428	0.0304513	0.259582
Caap1_S307	-0.144451	0.109436	0.27771	0.0597456	0.482781	0.515555	0.204197	0.0307016	0.259582
Dlg5_S1079	0.22318	0.126739	0.29664	0.544865	0.00183314	0.0207323	0.321686	0.0304924	0.259582
Spart_S126	-0.157017	0.142797	0.312453	0.0901192	0.383626	0.467163	0.247137	0.0304595	0.259582
Gab1_S649	-0.17302	0.16236	0.331843	0.112813	0.347912	0.447483	0.285833	0.0306573	0.259582
Irf2bp2_S443	-0.116041	0.196945	0.361942	0.0911788	0.298951	0.417748	0.207219	0.0306399	0.259582
Dlg5_S1232	0.33723	0.203508	0.367889	0.884773	0.00347505	0.0322769	0.547542	0.0304896	0.259582
Pml_S515	0.119162	0.246219	0.399277	0.357059	0.00365443	0.0333899	0.237897	0.0306952	0.259582
Ctdp1_S901	0.0782104	0.449564	0.512622	-0.168795	0.123165	0.273581	-0.247006	0.0305296	0.259582
Rbm7_S125	0.0602836	0.587091	0.565182	-0.207439	0.0816835	0.221955	-0.267722	0.0306509	0.259582
Tbc1d10b_S129_T136	-0.0706097	0.706135	0.608372	-0.547139	0.0167555	0.0903468	-0.476529	0.0304086	0.259582
Kdm6a_S769	0.044778	0.728351	0.616303	0.335945	0.0180998	0.0946011	0.291167	0.0306892	0.259582
Srrm2_S1668	-0.0599003	0.740612	0.61953	0.378096	0.0553974	0.180221	0.437996	0.030489	0.259582
Hmmr_S20	0.0322878	0.790065	0.633303	-0.263212	0.0513026	0.172831	-0.2955	0.030421	0.259582
Kansl2_S172_S175	-0.012981	0.894087	0.662056	-0.250454	0.0253612	0.116588	-0.237473	0.0305894	0.259582
Dhx15_S15	0.0112735	0.91094	0.665579	-0.233891	0.0387329	0.148108	-0.245165	0.0305362	0.259582
Etv6_S205	0.00783612	0.938943	0.673156	0.254974	0.027039	0.1211	0.247138	0.0306429	0.259582
Nucks1_S220_S225_S230_S231	-0.0727639	0.62264	0.577479	-0.441563	0.0134987	0.0791308	-0.368799	0.0307668	0.259991
Tbc1d10a_S18_T22	-0.227386	0.101512	0.268071	0.0811885	0.52513	0.531696	0.308575	0.0308345	0.26042
Wdr62_T798	-0.504674	0.00266859	0.0294185	-0.182354	0.184108	0.333984	0.322321	0.030888	0.260666
P13595_S887	-0.43596	0.00551471	0.0493725	-0.123527	0.346826	0.446806	0.312434	0.0309311	0.260666
Ppp1r12c_S647	-0.341293	0.0380989	0.164968	0.0140509	0.922955	0.662419	0.355344	0.0309134	0.260666
Nf1_S2545	0.170205	0.335754	0.455379	0.55394	0.00596055	0.0469382	0.383735	0.0309144	0.260666
Nelfe_S51	0.801266	5.18125e-05	0.00142737	0.494801	0.00221318	0.0237341	-0.306465	0.0310473	0.260706
Rab11fip3_S215	0.494985	0.000378331	0.00662152	0.255565	0.0240934	0.113141	-0.23942	0.0309761	0.260706
Kif7_S900	0.298626	0.00608831	0.0531075	0.0828672	0.366779	0.458097	-0.215759	0.0311641	0.260706
Tenm4_S41	-0.371392	0.0121268	0.0852047	-0.0659293	0.603516	0.564659	0.305462	0.0311683	0.260706
Ogfr_S403	-0.436053	0.0143671	0.0947801	-0.0687212	0.643595	0.577987	0.367332	0.0309555	0.260706
Q5NBX1_S538	0.19518	0.0306667	0.14801	0.388984	0.00046012	0.0078387	0.193804	0.0310727	0.260706
Arhgap5_S1115	0.270985	0.0586909	0.206078	-0.0414271	0.756715	0.617568	-0.312412	0.0310799	0.260706
Hnrnpa3_S359_S367	0.152649	0.179335	0.346661	-0.110165	0.324296	0.433245	-0.262815	0.0310456	0.260706
Eif4enif1_S355	-0.147959	0.250644	0.402985	0.150141	0.238849	0.378821	0.2981	0.0311011	0.260706
Lcor_S37	0.145657	0.259677	0.410094	0.424503	0.00429359	0.0373051	0.278845	0.0311531	0.260706
Smarca5_S115	0.0717947	0.45018	0.51299	0.294362	0.00809271	0.0579801	0.222567	0.0311189	0.260706
Tra2a_S261	0.0730374	0.480836	0.524537	0.315894	0.00888461	0.0614146	0.242857	0.0310685	0.260706
Talpid3_S1329	0.0556696	0.667304	0.594177	-0.257238	0.0722052	0.206982	-0.312907	0.0311721	0.260706
Khdc3_S188	-0.00575698	0.965633	0.679803	-0.335588	0.0311749	0.131982	-0.329831	0.0310928	0.260706
Tanc2_S1521	-0.198824	0.0732372	0.228713	0.0452235	0.654482	0.581989	0.244048	0.0312334	0.261077
Cenpu_S182	2.24506	2.64099e-07	2.42356e-05	1.85203	1.84795e-06	0.000148085	-0.393028	0.0314931	0.261129
Pi4ka_S260_S263	0.688758	0.000150326	0.00325669	0.394994	0.00778359	0.0566476	-0.293765	0.0314847	0.261129
Jmjd1c_T1862_S1863	-0.487587	0.00239609	0.027255	-0.183244	0.150077	0.302456	0.304343	0.0314433	0.261129
Macf1_S7254_S7256	-0.266763	0.00697726	0.0583867	-0.466859	0.000133774	0.0031586	-0.200096	0.0314571	0.261129
Nipbl_S280	-0.707549	0.00905836	0.069941	-0.158795	0.468489	0.509018	0.548754	0.031372	0.261129
Arhgap32_S856	0.450201	0.00943747	0.0718068	0.1138	0.455677	0.502974	-0.336401	0.0313668	0.261129
Casc3_S38	-0.516951	0.0209506	0.120517	-0.0531932	0.76982	0.620962	0.463758	0.0314829	0.261129
Tent4b_T567	-0.462936	0.0678246	0.220163	-1.06919	0.00106497	0.0140934	-0.606252	0.031398	0.261129
Mettl16_T463	-0.455522	0.071002	0.225809	0.106035	0.649616	0.580191	0.561557	0.031491	0.261129
Q8CCP0_S737	-0.192059	0.0891932	0.252213	0.0614277	0.561218	0.54769	0.253487	0.0313906	0.261129
Cdc42ep4_S301	0.209951	0.116263	0.285177	-0.090372	0.484709	0.516454	-0.300323	0.0314873	0.261129
Uri1_S439	0.222867	0.198328	0.363434	0.608428	0.003042	0.0295389	0.385561	0.031347	0.261129
Naca_S1303	0.1245	0.287781	0.426552	-0.150333	0.206681	0.353937	-0.274832	0.0313785	0.261129
Ubr5_S606	0.170153	0.425258	0.501533	0.626043	0.00811783	0.0580523	0.455891	0.0313923	0.261129
Rsl1d1_S403_S408	-0.011468	0.919859	0.667829	-0.287481	0.0269264	0.120771	-0.276013	0.0314247	0.261129
Znf296_S211	-0.734089	0.00714809	0.05945	-0.18667	0.413454	0.483072	0.547418	0.0315252	0.261151
Irs2_S723_S727_S728	0.132098	0.423854	0.500964	-0.264458	0.140849	0.293416	-0.396556	0.0315297	0.261151
Srrm2_S2535	-0.141417	0.141964	0.311786	0.0763263	0.406112	0.479129	0.217744	0.0315704	0.261349
Ddx24_S288	-0.134516	0.555305	0.553752	0.401071	0.0925368	0.237405	0.535588	0.0315974	0.261432
Q924W5_S11	-0.568343	0.0509196	0.191463	0.0682508	0.794462	0.628657	0.636594	0.0316303	0.261564
Fam117b_T391	-0.260469	0.0271492	0.139126	-0.0103862	0.919995	0.66152	0.250082	0.0316708	0.261759
Pag1_Y165	0.128109	0.535791	0.546153	-0.381083	0.101511	0.248534	-0.509193	0.0316927	0.2618
Tanc1_S445	-0.0479999	0.575097	0.560713	0.155493	0.0874282	0.230931	0.203493	0.031735	0.261869
Ncoa1_S22	-0.0367066	0.794865	0.634824	0.294699	0.0527056	0.175406	0.331406	0.0317272	0.261869
Cul4b_S81	0.772895	0.0052039	0.047658	0.242619	0.303266	0.420344	-0.530276	0.0318219	0.262446
Prag1_S223	0.269539	0.193528	0.358483	-0.208718	0.319788	0.430687	-0.478257	0.0318601	0.262481
Marcksl1_S135	-0.0935997	0.668143	0.594528	0.390248	0.0751106	0.212058	0.483848	0.0318433	0.262481
Api5_S464_S469	-0.305439	0.0242485	0.130999	-0.0221689	0.849012	0.643685	0.28327	0.0319113	0.262622
Cdca3_S179	0.0931509	0.651019	0.588005	0.563801	0.0149757	0.0845788	0.47065	0.0319081	0.262622
Tcof1_S83	0.0387577	0.703483	0.607703	-0.205393	0.0637349	0.19403	-0.244151	0.0319444	0.262754
Hnrnpc_S313	-0.274099	0.149655	0.319896	0.159153	0.384597	0.467666	0.433253	0.0319801	0.262908
Fam83d_S454_S458	0.132405	0.334924	0.455059	-0.189356	0.184357	0.334121	-0.321761	0.0320712	0.263517
Pds5b_S1360_T1368	-0.2271	0.254918	0.405792	-0.700194	0.00399041	0.035383	-0.473094	0.0321478	0.264006
Pbk_S18_S31	-0.203755	0.338608	0.456774	-0.743034	0.00596024	0.0469382	-0.539279	0.0322196	0.264337
Svil_S632	-0.00918122	0.931732	0.670677	0.245136	0.0384255	0.147767	0.254318	0.0322223	0.264337
Foxk1_S87	-0.102005	0.439122	0.507656	0.206675	0.129429	0.280946	0.30868	0.0322773	0.264648
Fam53a_S117	1.03768	1.72899e-07	1.849e-05	0.827185	1.62771e-06	0.000134643	-0.210495	0.0325123	0.265174
L3mbtl3_T609	1.46988	0.000115785	0.00266984	0.96451	0.00356173	0.0327431	-0.505374	0.0324626	0.265174
Snx2_S94_T104	0.288625	0.0482234	0.186034	-0.0201851	0.882524	0.650959	-0.30881	0.0325046	0.265174
Dclk2_S316	-0.19594	0.0636744	0.21421	0.0348459	0.717782	0.605584	0.230786	0.0324204	0.265174
Rnf168_S278	-0.351943	0.0852796	0.246536	0.0875151	0.623548	0.571639	0.439458	0.0324502	0.265174
Vcp_S197	-0.432794	0.145045	0.315479	0.234369	0.401654	0.477036	0.667162	0.0324586	0.265174
Eif4g3_S490	-0.107831	0.25378	0.405211	0.106934	0.249704	0.386704	0.214765	0.0325107	0.265174
Wee1_S640	-0.0920468	0.337406	0.455966	-0.318618	0.00576069	0.0458762	-0.226571	0.0324713	0.265174
Lmnb2_S403	0.13623	0.390193	0.484805	-0.238138	0.161503	0.314068	-0.374368	0.0324473	0.265174
Kmt2a_S1687	-0.0118819	0.889649	0.66073	0.190353	0.043005	0.15752	0.202235	0.0325132	0.265174
Vps13b_S1891	-0.125162	0.351332	0.46385	0.173647	0.184929	0.334607	0.298809	0.0326682	0.266298
Tln1_S1164	-0.268519	0.026013	0.135786	-0.0134562	0.899528	0.655596	0.255063	0.0327034	0.266444
Ei24_S47	-0.209381	0.113001	0.281695	0.0865767	0.488537	0.518085	0.295957	0.0327216	0.266451
Dpysl3_S568	1.18149	0.000107031	0.0025106	0.733442	0.00402773	0.0355693	-0.448052	0.0327773	0.266593
Nsfl1c_S99	0.380447	0.00324377	0.0338366	0.140675	0.196026	0.345384	-0.239772	0.0327943	0.266593
Bap1_S292	-0.2326	0.0677046	0.219931	0.0467868	0.689514	0.595475	0.279386	0.032808	0.266593
Ulk1_S410_S411	0.322172	0.122625	0.292591	-0.145149	0.478968	0.513856	-0.467321	0.0327587	0.266593
Mpp6_S106	-0.231648	0.0501812	0.189632	0.0190518	0.854695	0.644849	0.2507	0.0328962	0.26717
Sgta_T82	-0.184231	0.0605582	0.209227	0.0274843	0.75643	0.617448	0.211716	0.032927	0.267279
A2AN08_S362	2.83439	3.93729e-07	3.09101e-05	3.39326	6.42936e-08	1.80271e-05	0.558872	0.0332989	0.267286
Erf_T529	1.99268	5.09579e-07	3.64255e-05	1.58839	4.77787e-06	0.00029613	-0.404291	0.0332967	0.267286
Q922M7_S193	0.97264	1.40535e-05	0.000515706	0.691268	0.000294098	0.00573644	-0.281371	0.0332182	0.267286
Prr14_S135	0.465756	0.000255083	0.00491406	0.253293	0.014587	0.0834694	-0.212463	0.0330949	0.267286
Stmn1_S16	-0.587504	0.0164393	0.103041	-0.0894655	0.649749	0.580234	0.498038	0.0331096	0.267286
Mbip_S22	-0.453128	0.0313837	0.150107	-0.00676508	0.971114	0.673945	0.446363	0.0333252	0.267286
Dnal1_S56	-0.420399	0.0333353	0.154034	-0.000336947	0.99847	0.679751	0.420062	0.0332487	0.267286
Mki67_T1175	0.192129	0.0438259	0.177147	0.391896	0.00069458	0.0104448	0.199767	0.033027	0.267286
Csrp2_S152	-0.315031	0.0644216	0.215012	0.0578584	0.712137	0.603832	0.372889	0.0332746	0.267286
Hirip3_S447_S451	-0.224454	0.125334	0.295629	-0.557354	0.00187266	0.020963	-0.3329	0.0332295	0.267286
Eps15l1_S715	0.137242	0.177587	0.345001	-0.0922586	0.358718	0.453276	-0.229501	0.033231	0.267286
Cdk11b_S578	-0.105798	0.18173	0.348119	0.0748193	0.333898	0.438505	0.180617	0.0330408	0.267286
Rbm39_S97	-0.122789	0.216391	0.378219	0.104675	0.285728	0.408936	0.227463	0.0331109	0.267286
Nup214_T1324	-0.099001	0.254647	0.405641	0.100524	0.245572	0.383862	0.199525	0.0331766	0.267286
Crk_S304	-0.0909506	0.304948	0.43789	0.11355	0.203663	0.351638	0.204501	0.0331334	0.267286
Ppip5k2_T1071	-0.114928	0.336997	0.455858	-0.395591	0.0057453	0.0458078	-0.280663	0.0331868	0.267286
Ube4b_S78_S99	0.160863	0.374624	0.478181	-0.265888	0.172439	0.323364	-0.426751	0.0332824	0.267286
Lrrc47_S293	-0.0597705	0.557702	0.55466	0.178117	0.0965186	0.242941	0.237887	0.0330152	0.267286
Mrtfa_S548	0.0807789	0.593429	0.567082	0.427545	0.0131405	0.0778742	0.346767	0.033085	0.267286
Znf516_S972	-0.040777	0.742413	0.62031	0.245666	0.0628399	0.192738	0.286443	0.0330868	0.267286
Zfpm1_S925	-0.04218	0.785025	0.631977	0.301917	0.0595296	0.18722	0.344097	0.0332726	0.267286
Tpd52_S223	0.00986089	0.922062	0.668472	-0.230947	0.0426563	0.156778	-0.240808	0.0330935	0.267286
Clcn2_S673	-0.00870665	0.924927	0.669094	0.209059	0.0403269	0.151477	0.217766	0.0333258	0.267286
Jam2_S286	-0.561336	0.000477884	0.00795479	-0.283176	0.0272292	0.121548	0.27816	0.0333587	0.267352
Ssrp1_Y441_S444	0.299454	0.061727	0.211383	-0.0417921	0.784039	0.625694	-0.341246	0.0333687	0.267352
Rrp1b_S336	0.0274462	0.831127	0.644259	0.323097	0.0239703	0.112878	0.29565	0.0333882	0.26737
Q9R0L6_S384	1.27946	7.14179e-06	0.000303113	0.909527	0.00015075	0.00346226	-0.369932	0.033456	0.267563
Nol9_S88_T91	0.170427	0.155322	0.324689	0.428841	0.00249345	0.0259338	0.258414	0.0334644	0.267563
Add1_S613_T614	0.103465	0.372163	0.476978	0.357181	0.00714985	0.0531053	0.253716	0.0334544	0.267563
Ncapd2_S1320	2.27261	3.77756e-07	3.03712e-05	1.7944	3.78553e-06	0.000248526	-0.478211	0.0337248	0.26773
Q80UV9_S1173	-0.410266	0.00120247	0.0162825	-0.181187	0.0805735	0.220408	0.229079	0.0335843	0.26773
Alms1_S1788	-0.580413	0.00553153	0.0494468	-0.172392	0.32209	0.431804	0.40802	0.0336534	0.26773
Pcgf2_S251_S254	-0.500409	0.0284931	0.142955	-0.0283699	0.880572	0.650341	0.472039	0.0336162	0.26773
Mcrs1_S108	0.369253	0.0295042	0.145396	0.0241907	0.876173	0.649302	-0.345063	0.0337162	0.26773
Eef1d_S133	-0.24236	0.0751301	0.231507	0.0473033	0.694656	0.59785	0.289663	0.0336697	0.26773
Synpo2_S300	-0.178403	0.199311	0.364375	0.127106	0.330885	0.43685	0.305509	0.0336586	0.26773
Cwc22_S91_S93_S97	-0.1135	0.285566	0.424726	0.126339	0.228842	0.371936	0.239838	0.0337278	0.26773
Snrpd2_T12	-0.070017	0.413466	0.495983	0.130057	0.142694	0.2954	0.200074	0.0336517	0.26773
Thrap3_S253	0.0668243	0.44246	0.509261	0.269127	0.0083773	0.0591535	0.202302	0.0336789	0.26773
Lig1_S65	-0.146174	0.529141	0.543495	0.392942	0.104544	0.252159	0.539116	0.0336701	0.26773
Mga_T406	0.0438497	0.691442	0.603265	-0.21766	0.0713905	0.205965	-0.261509	0.0337174	0.26773
Map1b_S1255_S1260	0.0196986	0.877648	0.65657	0.312192	0.0271853	0.121548	0.292494	0.0336896	0.26773
Prpf38b_S523	0.00944792	0.959475	0.677858	0.431788	0.0328011	0.135648	0.42234	0.033576	0.26773
Gse1_S10	0.723372	5.36204e-06	0.000239969	0.513823	0.000114451	0.00284643	-0.209549	0.0338511	0.267884
Napepld_S27	0.567504	0.00114173	0.0156315	0.276244	0.0621051	0.191711	-0.29126	0.0338598	0.267884
Phldb1_S445	-0.488357	0.0159545	0.10127	-0.91194	0.000286187	0.00563109	-0.423583	0.0338022	0.267884
Bend3_S376	-0.182965	0.0622562	0.212252	0.0304576	0.735356	0.610427	0.213422	0.0338526	0.267884
Rbm14_S520	0.0491358	0.690919	0.602912	-0.243787	0.0743835	0.210762	-0.292923	0.0338686	0.267884
Nfx1_T128_S129_S130	0.0304013	0.765357	0.626414	-0.210804	0.0600827	0.188058	-0.241205	0.0338654	0.267884
Znf580_S15	0.0184494	0.845911	0.648256	-0.206583	0.0502105	0.170935	-0.225032	0.0338511	0.267884
Mis18bp1_S887	0.253337	0.0668079	0.218323	-0.0401563	0.75964	0.618044	-0.293493	0.0339416	0.268223
Lmnb1_S233	-0.0933939	0.303379	0.436894	0.116548	0.205203	0.352822	0.209942	0.0339462	0.268223
Dcaf6_S336	0.45716	0.0036917	0.0370106	0.735636	9.15933e-05	0.00243214	0.278476	0.0339678	0.268228
Spn_S371_T378	0.0982279	0.57775	0.561923	0.477057	0.0138337	0.0803202	0.378829	0.0339816	0.268228
A2AQ25_S1072	-0.394913	0.00779058	0.0631689	-0.102555	0.408152	0.479809	0.292358	0.0340558	0.268381
Arhgap11a_S845	-0.477779	0.0316384	0.150454	-0.0122233	0.949492	0.66941	0.465556	0.0340992	0.268381
Lcor_S42	0.209615	0.0742771	0.230287	-0.043094	0.696391	0.598342	-0.252709	0.0341052	0.268381
Zc3h18_T105_S106	0.179179	0.276725	0.419084	-0.20062	0.244818	0.383083	-0.379799	0.0340785	0.268381
Srrm2_S1497_S1498_S1508	-0.066972	0.647043	0.586378	0.263936	0.0827933	0.223348	0.330908	0.0340336	0.268381
Rps2_T285	0.0213528	0.845943	0.648256	-0.240062	0.0520283	0.174154	-0.261415	0.0340804	0.268381
Ulk1_S341	-0.400617	0.0144391	0.0951039	-0.072499	0.592103	0.560018	0.328118	0.0341886	0.268761
Chd8_S551_S552	0.846714	0.0889165	0.25185	-0.253632	0.609152	0.566625	-1.10035	0.0342057	0.268761
Ndel1_S198	-0.284086	0.192356	0.357434	0.198488	0.335436	0.43988	0.482574	0.0341729	0.268761
Dnmt1_S140_T149	1.46463	1.27108e-05	0.00047557	1.87291	1.14448e-06	0.000109242	0.408276	0.0342421	0.26891
Rims3_S22	0.676182	0.00685533	0.0576149	0.197116	0.358106	0.452729	-0.479066	0.0343206	0.269253
Cenpu_S111	-0.0736434	0.552832	0.553159	-0.366041	0.0118344	0.0729946	-0.292398	0.0343135	0.269253
Trip12_S1063_S1069	-0.0704226	0.547878	0.550901	0.200369	0.102637	0.250108	0.270792	0.0343593	0.269389
Med26_S361	-0.0200897	0.855445	0.650627	0.237851	0.0485761	0.167847	0.257941	0.0343729	0.269389
Arhgap39_S169	-0.239861	0.201839	0.366531	0.176221	0.324509	0.433363	0.416082	0.0345051	0.270151
Foxk1_S225_S229	-0.0534049	0.720716	0.613658	0.279215	0.0707407	0.204923	0.33262	0.0345032	0.270151
Rdm1_S266	-0.346324	0.0422738	0.174088	0.0133139	0.929542	0.664016	0.359638	0.0345849	0.270502
Q4U2R1_S1578_S1589	-0.0565696	0.853422	0.650215	0.664553	0.0482716	0.167214	0.721123	0.0345809	0.270502
Taf1d_S23	0.20018	0.118467	0.28788	-0.0799885	0.522952	0.530656	-0.280169	0.0346176	0.270621
Ptpn3_S335	2.63553	1.86387e-07	1.93238e-05	2.16595	1.31482e-06	0.000118715	-0.469589	0.0346939	0.270746
Jmy_S704	-1.46817	3.85465e-05	0.00112585	-0.933157	0.00124744	0.0157777	0.535013	0.0347059	0.270746
Zranb3_S709	0.304798	0.0121043	0.0850907	0.0686818	0.517815	0.528682	-0.236117	0.0347495	0.270746
Kiaa0754_S276	-0.748619	0.0124557	0.0867359	-0.145721	0.565333	0.549365	0.602897	0.0346777	0.270746
Dnajc2_S47_S49	-0.116685	0.437944	0.507201	0.222921	0.143343	0.295605	0.339606	0.0347563	0.270746
Zc3hc1_S410	0.093686	0.783581	0.631585	0.873308	0.0219569	0.10647	0.779622	0.0347357	0.270746
Cep55_S426_S434	0.00257533	0.986214	0.684032	0.341325	0.0355375	0.141455	0.338749	0.0346715	0.270746
Slc9a3r1_S285	-0.049201	0.60475	0.571657	0.170339	0.0899609	0.234142	0.21954	0.0347873	0.270851
Dock1_S1858	-0.276188	0.0275973	0.140189	-0.0171672	0.875111	0.649076	0.259021	0.0349026	0.270897
Lrch1_S518_S520	-0.353748	0.136043	0.305518	0.153077	0.468236	0.508866	0.506825	0.0348919	0.270897
Tex2_S795_S802	-0.141006	0.174007	0.342404	0.0880719	0.37448	0.462256	0.229078	0.0348511	0.270897
Pdcd5_S119_Y126	0.223801	0.285228	0.424575	-0.260379	0.240267	0.379557	-0.48418	0.0348905	0.270897
Q3TQQ9_S802	-0.167461	0.41771	0.497818	0.28252	0.156487	0.309402	0.449981	0.0348727	0.270897
Arhgap32_S851_S856	0.0676729	0.478953	0.523565	-0.154658	0.123693	0.274165	-0.22233	0.0348452	0.270897
Inpp5f_S827	0.048524	0.582947	0.563562	-0.157637	0.0952674	0.240923	-0.206161	0.0349159	0.270897
Lig1_S188	-0.092806	0.333742	0.454594	0.12657	0.192956	0.342149	0.219376	0.0349578	0.271085
Mia2_S1131	0.146437	0.171464	0.340659	-0.0935576	0.371886	0.460491	-0.239995	0.0350171	0.271322
Zc3hc1_S406_S407	0.293267	0.31345	0.443409	0.930095	0.00587202	0.0465699	0.636828	0.0350403	0.271322
Tcof1_T1066	0.0456871	0.613103	0.574148	-0.165283	0.0883205	0.2318	-0.21097	0.0350411	0.271322
Fam193a_T290_S302	1.22713	0.000132647	0.00296796	0.793883	0.00399449	0.035383	-0.43325	0.0350985	0.271535
Zranb1_S697	-0.0226328	0.855124	0.650528	0.253274	0.0530659	0.175996	0.275907	0.0351037	0.271535
Ercc6l_S852	0.151973	0.216221	0.378114	0.409974	0.00393269	0.035051	0.258001	0.0353047	0.272936
Klhdc4_T403_S412	-0.116857	0.301714	0.435513	-0.378755	0.00542064	0.044081	-0.261898	0.0353202	0.272936
[truncated: 17,794 more rows]

## Sheet: Fig 1d
Sites	logFC_5minsvsCtrl	p.mod1	q.mod1	logFC_20minsvsCtrl	p.mod2	q.mod2	logFC_20vs5mins	p.mod3	q.mod3
Zmym2_S1055_S1059	0.141952	0.212461	0.336057	0.00972046	0.922645	0.588929	-0.132231	0.233634	0.590562
Gatad2b_S123_S130	0.105215	0.436047	0.465787	-0.188761	0.149971	0.238521	-0.293976	0.0449196	0.319076
G3bp2_S141_S149	-0.156648	0.574462	0.525674	-0.242835	0.345345	0.369864	-0.086187	0.757756	0.802503
Ccdc106_S129	0.105701	0.610248	0.538149	0.0375226	0.841544	0.566032	-0.0681783	0.734467	0.798268
Plcd3_S31	-0.000843472	0.997466	0.656095	0.0531645	0.822853	0.560524	0.054008	0.834535	0.81931
Add1_S355	-0.106742	0.31246	0.401244	-0.0260608	0.777585	0.547236	0.080681	0.436927	0.707288
Txlna_T553	-0.418592	0.281432	0.383127	-0.376785	0.272343	0.32746	0.0418069	0.913412	0.83216
Kdm3b_S1002	0.0991911	0.546661	0.514372	0.0735705	0.619883	0.491836	-0.0256207	0.871363	0.825181
Phrf1_S622	0.302833	0.183621	0.313063	0.394091	0.0646085	0.1482	0.0912583	0.651844	0.778355
Trappc12_S10	-0.224292	0.168079	0.300825	-0.0726454	0.596229	0.483431	0.151646	0.331835	0.661269
Tp53bp1_S1631_S1632	-0.163426	0.358804	0.426966	-0.21201	0.19574	0.276099	-0.0485848	0.781609	0.807328
Rpl31_T59	-0.0160578	0.874608	0.626839	-0.0860594	0.356027	0.37528	-0.0700016	0.493992	0.731249
Irs2_S727	-0.0830332	0.546617	0.514372	0.0158883	0.89635	0.581584	0.0989215	0.471342	0.720908
Pou5f1_S107	-0.26247	0.0899465	0.221111	-0.179999	0.180446	0.264428	0.0824705	0.570205	0.756893
Smc3_S1065	0.000477543	0.998616	0.656286	0.0881763	0.720175	0.528711	0.0876987	0.740646	0.800121
Kif7_S1287	0.0520896	0.643315	0.550647	0.00886226	0.929759	0.590904	-0.0432273	0.697838	0.790105
Tsg101_S310	0.0723442	0.495736	0.494928	-0.0756527	0.436861	0.416322	-0.147997	0.171943	0.531967
Kmt2c_S4260	0.19899	0.145852	0.281791	0.205322	0.101565	0.192255	0.00633206	0.959464	0.838351
Talpid3_T1064_S1068	0.252024	0.0336639	0.129713	0.212661	0.0450133	0.119757	-0.0393628	0.702387	0.791362
Rere_S613	-1.27682	0.196664	0.324447	-0.287803	0.682458	0.515909	0.989015	0.310567	0.646694
Svil_S300	-0.132828	0.470548	0.482798	-0.280719	0.11249	0.204475	-0.147891	0.426884	0.701713
Spice1_S766_S769	-0.104291	0.664226	0.5586	-0.0627381	0.769647	0.544309	0.0415524	0.85963	0.822526
Wee1_Y170_T173	0.506346	0.0133087	0.0729835	0.112136	0.508055	0.44703	-0.39421	0.0354727	0.289871
Atrx_S43	0.0856018	0.50472	0.497817	0.273642	0.0300419	0.0950325	0.188041	0.140036	0.493805
Dpf2_S200	-0.0387937	0.765875	0.594511	-0.089498	0.448885	0.421143	-0.0507043	0.696561	0.790006
Rnf34_S327	-0.140644	0.382147	0.439141	0.108191	0.437076	0.416427	0.248836	0.123702	0.4712
Llgl2_S1022	-0.0202817	0.862106	0.623113	-0.110355	0.304365	0.346173	-0.0900735	0.445094	0.709975
Eif3b_S84	0.0310522	0.881275	0.628636	-0.216245	0.27802	0.33114	-0.247297	0.247465	0.602889
Taf3_T797	-0.339949	0.0201198	0.0959778	0.0143603	0.897132	0.581921	0.354309	0.0152382	0.195968
Ppp1r35_S85	0.183479	0.361066	0.428192	0.226011	0.219168	0.294226	0.0425321	0.820239	0.815918
Akt1_S129	0.239026	0.19267	0.321038	0.174145	0.287516	0.336201	-0.0648816	0.705923	0.792031
Htt_S1179	-0.115297	0.333441	0.413083	0.183718	0.0953235	0.185668	0.299014	0.0217882	0.233502
Hnrnpa3_S356_S359	0.0413743	0.685748	0.56553	-0.054731	0.554745	0.46721	-0.0961053	0.350999	0.669114
Mki67_T1952_S1955	-0.0244035	0.837166	0.615794	-0.140823	0.204151	0.282396	-0.11642	0.335796	0.663311
Utf1_S172	-0.0440393	0.825182	0.612631	0.194054	0.277901	0.331063	0.238094	0.225799	0.584084
Atrx_S1931	-0.22882	0.0561233	0.171629	-0.245057	0.0268029	0.0889247	-0.0162371	0.882291	0.827561
Dnmt3b_S397_S399	-0.190531	0.0847447	0.213929	-0.195678	0.0524767	0.131283	-0.0051474	0.960035	0.838456
Exosc5_S20	0.737608	5.29556e-05	0.00117449	0.493178	0.000796052	0.00771269	-0.24443	0.0426201	0.313341
Gtf2e2_S31_S36	-0.176387	0.0955759	0.227756	-0.421964	0.000592163	0.00615344	-0.245577	0.0294432	0.268569
Ubac2_S301	0.146278	0.184453	0.313869	0.219798	0.0367888	0.107034	0.0735192	0.484795	0.727882
Utf1_S15	0.204202	0.249388	0.361822	0.16937	0.291028	0.338519	-0.0348314	0.831045	0.81893
Bola1_S23	0.0156025	0.857916	0.621975	-0.00712113	0.927384	0.59023	-0.0227237	0.793049	0.809265
Arid3a_S127	0.0683097	0.558828	0.519265	-0.00843985	0.935339	0.592537	-0.0767496	0.510253	0.735991
Mtmr12_S564	-0.667023	0.00231272	0.0218184	-0.503514	0.00593317	0.0333781	0.163509	0.361294	0.673758
Irf2bpl_S638	-0.225819	0.0764059	0.202205	-0.250019	0.0345105	0.102766	-0.0242003	0.838266	0.820155
Map1a_S667	0.0995532	0.42538	0.460964	0.308095	0.0146567	0.0603383	0.208542	0.096474	0.434039
Hnrnpc_S246	0.157572	0.199716	0.326585	0.137114	0.215072	0.29088	-0.0204575	0.858952	0.822526
Pcm1_S780	-0.15803	0.228504	0.347029	-0.251154	0.0463882	0.122145	-0.0931237	0.468556	0.720424
Flna_S2319_S2327	0.0643966	0.538155	0.51165	-0.047518	0.614938	0.490601	-0.111915	0.287841	0.631859
Mtdh_S491	0.485312	0.00462871	0.0360014	0.20585	0.129417	0.220959	-0.279463	0.0593466	0.358705
Tcf7l1_S328	0.157743	0.28197	0.383472	-0.097787	0.455753	0.424724	-0.25553	0.0923474	0.42886
Casc3_S34_S38	-0.0830638	0.532328	0.508979	-0.0305944	0.795194	0.552824	0.0524694	0.686353	0.786746
Melk_S434	0.075689	0.550788	0.515847	0.274251	0.0287557	0.0927064	0.198562	0.121114	0.466443
Calcoco1_S156	-0.142264	0.357661	0.426346	-0.143407	0.303062	0.345443	-0.00114337	0.99392	0.844372
Zfhx3_S1600	-0.278172	0.0939153	0.225535	-0.339715	0.0303614	0.0956661	-0.0615428	0.695909	0.789786
Tmem192_T266	-0.264164	0.142128	0.278445	-0.295377	0.074202	0.161202	-0.0312136	0.856423	0.822526
Sfr1_S115	-0.143107	0.579086	0.527567	0.24444	0.295039	0.340982	0.387547	0.146888	0.502973
Supt6h_S1701_T1718	-0.0191136	0.910341	0.635248	-0.196524	0.225347	0.297561	-0.177411	0.307639	0.644651
Pak1_T230	0.0822196	0.477562	0.486615	-0.029498	0.777796	0.547306	-0.111718	0.330615	0.660497
Ncoa7_S92	-0.363941	0.0225557	0.10268	-0.129213	0.310921	0.350224	0.234728	0.114433	0.458339
Appl1_T399_S401	0.0513786	0.621231	0.542316	0.0162115	0.862374	0.572379	-0.035167	0.728518	0.796753
St5_S76	-0.141773	0.305142	0.396546	-0.019172	0.871918	0.574636	0.122602	0.361533	0.673812
Ralgapa1_S796	-0.0228545	0.79488	0.603157	-0.095873	0.239349	0.307481	-0.0730185	0.411163	0.696098
Eme1_S87	-0.30728	0.00313866	0.0273317	-0.397306	0.000210589	0.00290606	-0.0900262	0.295469	0.636648
Ddx18_T101	-0.183758	0.304387	0.396031	-0.17844	0.266102	0.324555	0.00531799	0.97554	0.840491
Lpin1_S483	-0.0484758	0.760739	0.592081	-0.0216692	0.879018	0.576337	0.0268066	0.863128	0.822943
Srrm2_S980	-0.122495	0.240252	0.356051	-0.0369742	0.682107	0.515806	0.0855206	0.39917	0.692286
Abl2_S785	-0.204169	0.0910395	0.222051	-0.260794	0.0229987	0.0802265	-0.0566251	0.617712	0.770451
Znf830_S342	0.0723366	0.609581	0.537874	0.142251	0.272441	0.32746	0.0699146	0.609588	0.766173
Med1_S1455	-0.00825962	0.967104	0.649447	-0.206604	0.277767	0.331019	-0.198344	0.332795	0.661943
Sf3b1_T326	-0.147795	0.221115	0.341993	-0.182408	0.102587	0.193247	-0.0346135	0.766239	0.804322
Sfr1_S208	-0.0704642	0.424799	0.46078	-0.166781	0.0510149	0.129183	-0.0963166	0.281117	0.627897
Ccne2_S21	0.242177	0.254684	0.365068	0.0783955	0.674781	0.512867	-0.163781	0.428737	0.702711
Sall4_S755	0.322617	0.0261723	0.111564	0.399536	0.00469937	0.0283497	0.0769189	0.534101	0.744016
Atad5_S353	-0.27315	0.0366484	0.136322	-0.275852	0.0212119	0.0764908	-0.00270206	0.981726	0.841577
Klf6_S171	-0.0129324	0.914482	0.636579	0.0673793	0.5345	0.458082	0.0803116	0.499929	0.73363
Trpm7_S1403	-0.350137	0.00983334	0.0598884	-0.168221	0.120439	0.211841	0.181916	0.133149	0.484236
Alkbh5_S65	0.0102203	0.942478	0.64328	0.267953	0.0529873	0.132057	0.257733	0.0884739	0.420927
Ndc1_S443_S444	-0.260046	0.0752473	0.200486	-0.396029	0.00735398	0.038677	-0.135983	0.336483	0.663311
Trappc12_S309_S314	0.231502	0.141786	0.277943	0.10567	0.445787	0.419958	-0.125831	0.392315	0.688667
Rpl31_S15	0.00119914	0.991849	0.654933	-0.00925724	0.929797	0.590904	-0.0104564	0.92889	0.834097
Kdm3b_S528_T530	0.0385971	0.792912	0.602632	0.176195	0.194149	0.275146	0.137598	0.340975	0.664514
Zbtb44_S161_S164	-0.258288	0.0395184	0.142215	-0.262969	0.0223018	0.0788148	-0.00468116	0.967017	0.838861
Sf3b1_S322_S332	-0.0562169	0.788152	0.601176	0.0423551	0.82016	0.55983	0.0985719	0.63344	0.77456
Arhgap32_S843_S856	0.260005	0.161445	0.294659	0.221052	0.18918	0.271249	-0.0389527	0.816662	0.815362
Polr1a_T1387	0.0292257	0.814991	0.609466	-0.139208	0.230162	0.300621	-0.168434	0.193971	0.557054
Ranbp3_S33_S40	0.107834	0.434429	0.465074	-0.0349788	0.777136	0.547225	-0.142813	0.300161	0.640473
Akt1_S124	0.236624	0.256232	0.366237	0.076091	0.681459	0.515575	-0.160533	0.421823	0.699757
Tex2_S799_S803	-0.188581	0.22729	0.346393	-0.130269	0.343248	0.368944	0.0583122	0.698182	0.790228
Atg2a_S761	-0.155733	0.127017	0.262581	-0.275259	0.00789827	0.0404264	-0.119527	0.231928	0.589368
Hpf1_S337	0.355433	0.0530009	0.166266	0.171928	0.269875	0.326272	-0.183505	0.281064	0.627887
Rtn4_S167_S186	-0.171482	0.23985	0.355822	-0.226055	0.0965467	0.186931	-0.0545732	0.700229	0.791048
Nifk_S304	-0.369153	0.520958	0.504503	-0.0419022	0.933576	0.592092	0.327251	0.56642	0.755555
Palm3_S139	0.0933983	0.446905	0.470792	0.122719	0.273112	0.327974	0.0293209	0.803764	0.811539
Bub1b_S677	0.0137381	0.915729	0.63699	-0.129246	0.282269	0.333405	-0.142984	0.282355	0.628648
Adat2_T10	0.361748	0.0205219	0.097098	1.13728	9.89126e-07	5.56191e-05	0.775535	5.91481e-05	0.00602963
Clcc1_S498	0.0112632	0.932228	0.640717	-0.174841	0.161636	0.248597	-0.186104	0.177862	0.539148
Dclre1c_S361	-0.023551	0.836724	0.615608	-0.0176354	0.863163	0.572461	0.00591561	0.958453	0.838351
Emsy_S1079_S1085	-0.0388446	0.826441	0.613005	0.0813507	0.60564	0.487287	0.120195	0.488485	0.729409
Ubr5_S802	-0.0396141	0.88909	0.630531	0.0911141	0.71765	0.527953	0.130728	0.634832	0.774584
Dnaja2_S394_S395	0.289521	0.0255896	0.110148	0.206299	0.0693896	0.154199	-0.0832225	0.453331	0.714522
Cdca2_S950	-0.321339	0.0404712	0.143872	-0.693653	0.00020508	0.00284637	-0.372314	0.0239533	0.245379
Cdca2_S306_T309_S314	-0.46402	0.0166138	0.0847434	-0.981108	4.94549e-05	0.000978794	-0.517088	0.0115307	0.169958
Fam117b_S102	-0.322132	0.00573456	0.041429	-0.233841	0.0176934	0.0678537	0.0882908	0.36847	0.676639
Bod1l_S2686_S2689	0.139751	0.302287	0.394692	0.0793642	0.513513	0.448968	-0.0603867	0.637042	0.775469
Sptbn1_S2159_S2168	-0.326023	0.212544	0.336057	-0.031955	0.881726	0.577011	0.294068	0.247704	0.602971
Rims2_S1095	-0.189218	0.471857	0.483161	0.0619966	0.782989	0.549189	0.251214	0.329214	0.658993
Dlg5_S1232	0.363925	0.207523	0.332282	0.884697	0.00323723	0.0215457	0.520772	0.0545709	0.347689
Smarca4_T609	-0.0666061	0.709681	0.574212	-0.169056	0.310243	0.349916	-0.10245	0.566292	0.755532
Hspb1_S87	-0.224263	0.09315	0.224319	-0.223724	0.0649663	0.14852	0.000538161	0.996558	0.84461
Palm3_T157	-0.666932	0.00657086	0.0454014	-0.420978	0.0308803	0.0964856	0.245954	0.251559	0.606171
Cep350_S1812	-0.0904391	0.346433	0.419972	0.214132	0.0233133	0.0810514	0.304571	0.00624971	0.118835
Rybp_S127	0.122664	0.391702	0.44388	-0.118625	0.367222	0.381541	-0.241289	0.104427	0.444916
Kiaa1522_S543	-0.330387	0.0114869	0.0659623	-0.0784506	0.430273	0.412954	0.251936	0.0401028	0.306591
Bclaf1_S412	-0.250408	0.0381829	0.13946	-0.114474	0.253204	0.316695	0.135934	0.226932	0.584416
Trpm7_S1846	-0.28612	0.053905	0.167872	-0.266883	0.0450869	0.119873	0.0192368	0.887869	0.828875
Mdc1_S1286_T1298	0.0619025	0.644016	0.550861	-0.096307	0.437791	0.416626	-0.15821	0.243349	0.599528
Pdzd8_S960	-0.551374	0.00136692	0.0146078	-0.504628	0.00104885	0.00945937	0.0467468	0.731709	0.797356
Klf8_S45	-0.125579	0.390298	0.443101	0.0126547	0.92031	0.587906	0.138233	0.334472	0.662539
Gatad2a_T322	-0.176337	0.212309	0.335943	-0.0778873	0.521289	0.452287	0.0984502	0.468139	0.720424
Rrbp1_S1472	-0.0184216	0.839703	0.616814	-0.0044018	0.956943	0.597514	0.0140198	0.876531	0.826409
Rev3l_S2047	-0.0174663	0.874731	0.626839	-0.080062	0.428133	0.412038	-0.0625957	0.572316	0.757395
Surf6_S97	-0.00180503	0.986933	0.653958	-0.0204131	0.837024	0.564591	-0.018608	0.863911	0.822944
Hcfc1_T410	-0.751646	0.00875331	0.055325	-0.208448	0.299155	0.343213	0.543198	0.0415259	0.31146
Usp40_S1207	-0.119681	0.368853	0.432273	-0.124065	0.301807	0.344764	-0.00438432	0.973036	0.839979
Tpr_S2111	0.120391	0.288845	0.387448	-0.0204647	0.839207	0.565328	-0.140855	0.211379	0.572468
Palld_S901	2.17708	2.88672e-11	7.50361e-08	2.35559	4.09095e-12	4.92278e-08	0.178512	0.0440799	0.31642
Taf6_S626_S631	0.325311	0.0324205	0.127185	0.411322	0.00559558	0.03214	0.0860112	0.500299	0.733759
Vps50_S494_S498	-0.466168	0.0182828	0.0904176	-0.0102542	0.946234	0.595364	0.455913	0.0200107	0.226539
Rsl1d1_T407	-0.0909187	0.600025	0.534899	-0.130075	0.409893	0.403268	-0.0391568	0.819036	0.815784
Map1b_S1789_Y1792	0.633698	1.25903e-05	0.000387756	0.954764	7.29358e-08	1.08187e-05	0.321066	0.0027643	0.0733564
Ubr5_S1722	-0.043844	0.657171	0.555821	-0.161283	0.0914453	0.181523	-0.117439	0.245174	0.601188
Brca1_S1150_S1152_S1154	0.330648	0.0463927	0.154757	0.0882909	0.529313	0.455739	-0.242357	0.118652	0.462752
Rps8_T130	0.141091	0.247198	0.360541	0.234903	0.0440749	0.118416	0.093812	0.430177	0.703003
Rnf19b_S553_S558_S562	-0.0490587	0.655438	0.554993	-0.247744	0.0280376	0.0912631	-0.198685	0.090709	0.425746
Fam13c_S405_S406	0.231865	0.0511288	0.162927	0.121911	0.231533	0.301626	-0.109954	0.309389	0.645592
Spata5_S273	0.0717467	0.746379	0.587652	0.0479759	0.810921	0.557191	-0.0237708	0.911649	0.83216
Eif5b_S222_S223	-0.448232	0.00483416	0.0371766	-0.450379	0.00225086	0.0166483	-0.00214701	0.986976	0.842865
Ubqln4_S311	0.356302	0.173654	0.305858	0.142423	0.545939	0.463401	-0.213879	0.381382	0.683836
Q3TEI4_S206	-0.0540689	0.740452	0.58587	-0.712358	0.000903768	0.0084305	-0.658289	0.00263897	0.0714854
Arpp19_S62	-0.0231381	0.845863	0.618794	-0.228055	0.0564634	0.137178	-0.204917	0.105796	0.446651
Thrap3_S207	-0.170736	0.076448	0.202276	-0.035389	0.65879	0.506854	0.135347	0.148692	0.504689
Cdk11b_S423	-0.0801859	0.632806	0.54691	-0.0149305	0.919958	0.587882	0.0652553	0.690602	0.788653
Naa30_S191	0.273007	0.0969924	0.229334	0.138568	0.339012	0.366527	-0.134439	0.369489	0.677019
Frs2_S503	0.793491	0.000492922	0.00669425	0.908336	7.54805e-05	0.00136428	0.114845	0.437662	0.707715
Tnk2_Y842	0.255227	0.033321	0.128888	0.342587	0.00388367	0.0245836	0.0873596	0.41375	0.696381
Dnmt1_S240	0.145724	0.375637	0.435861	0.0182706	0.90186	0.583082	-0.127453	0.422138	0.699757
Kank3_S176	-0.0988598	0.634399	0.547509	0.150657	0.407329	0.402061	0.249517	0.225224	0.584084
Kif15_S1141	0.272923	0.12757	0.262829	0.024174	0.878608	0.576162	-0.248749	0.150566	0.506076
Tti1_S823	-0.18337	0.0850783	0.214291	-0.029158	0.739868	0.5349	0.154212	0.134973	0.48638
Q8BH50_S145	0.647189	4.56785e-05	0.00105448	0.535689	9.87878e-05	0.00164646	-0.1115	0.273465	0.623297
Dennd2a_S397	0.572862	0.00431643	0.0342698	0.801007	0.000163151	0.00241482	0.228146	0.136727	0.48913
Ssrp1_S659	-0.00736797	0.938145	0.642203	0.160988	0.0783829	0.166527	0.168355	0.0963245	0.433949
Arhgef18_S997	-0.0228134	0.909652	0.635178	0.117242	0.513128	0.448778	0.140055	0.475084	0.722926
Nsd1_S745	0.224897	0.225382	0.345226	0.167672	0.30841	0.348666	-0.0572258	0.748375	0.801158
Bcas3_S893_T897	-0.117579	0.239988	0.355905	-0.401781	0.000665037	0.00674188	-0.284201	0.0124049	0.175564
Tfdp2_S429_S443	-0.0506337	0.751518	0.589499	0.165503	0.249257	0.314087	0.216137	0.175679	0.536673
Cep70_S271	-0.0112306	0.923238	0.638591	0.0930004	0.3788	0.387439	0.104231	0.36646	0.67574
Srrm2_S1878	-0.384218	0.232335	0.34968	0.00134753	0.995902	0.606917	0.385565	0.218623	0.578968
Ddx21_S244_S245	-0.00962603	0.938491	0.642271	-0.146036	0.209567	0.286437	-0.13641	0.28621	0.631261
Slc7a6os_S271_S273	-0.0985467	0.486641	0.490495	0.410971	0.00618549	0.0344115	0.509517	0.0032118	0.0789491
Nckap5l_S447	-0.286063	0.273608	0.378272	-0.11165	0.615871	0.491021	0.174414	0.493031	0.731071
Dnajc2_S617	-0.104711	0.530993	0.508638	-0.557743	0.00366149	0.023612	-0.453033	0.0198423	0.225667
Caap1_S68_S71	0.110837	0.412218	0.455157	0.206382	0.103759	0.194601	0.095545	0.470718	0.720908
Rbm44_S76_S79	-0.151776	0.247617	0.360625	-0.169228	0.156594	0.244802	-0.0174513	0.890753	0.829432
Zc3h13_S1427	0.608477	0.000277021	0.00429127	1.06694	5.71526e-07	3.69751e-05	0.458459	0.0018371	0.0579495
Hist1h2bm_Y38	0.442477	0.00256348	0.0235689	-0.0931597	0.406398	0.40157	-0.535637	0.00058833	0.0268008
Itsn1_S335	-0.00817137	0.932454	0.640737	-0.0573444	0.512847	0.448656	-0.0491731	0.608886	0.76614
Rai14_S293_S300	1.09105	2.91961e-06	0.00011944	0.785559	2.47965e-05	0.000567271	-0.305494	0.029056	0.267026
Ptpn3_S459	-0.179345	0.278594	0.381107	-0.0443488	0.754954	0.53905	0.134996	0.401195	0.693409
Trim71_S174	0.0143019	0.872639	0.626497	-0.0177728	0.824469	0.561116	-0.0320747	0.717749	0.793956
Ctnnd1_S346	0.11601	0.226277	0.345862	0.13113	0.134552	0.225628	0.0151193	0.86866	0.824536
Nktr_S243_S244	-0.133025	0.206183	0.331483	-0.121279	0.1984	0.278157	0.0117458	0.90741	0.831739
Nolc1_S554	0.847109	5.00544e-05	0.00113335	0.114719	0.361819	0.37873	-0.732389	0.000158009	0.011846
Arhgap39_S597	-0.140073	0.156191	0.290163	-0.0401714	0.634715	0.497795	0.0999014	0.300092	0.640473
Srebf2_S458	0.310164	0.127011	0.262581	0.334562	0.0730462	0.1597	0.0243983	0.896778	0.83048
Ankrd11_S1832_S1837	-0.139388	0.402219	0.449608	-0.2317	0.138512	0.229077	-0.0923124	0.576591	0.758545
Fbxo42_S436_S445	0.19676	0.213417	0.337101	0.115528	0.414938	0.405711	-0.0812326	0.580674	0.759994
Mark2_S453	0.561441	0.000412269	0.00584107	0.311687	0.0113616	0.050957	-0.249754	0.0422929	0.312677
Bard1_S376_T381	-0.0894269	0.5245	0.505606	-0.115335	0.367184	0.381541	-0.0259076	0.850821	0.822526
Dcaf10_S67	-0.0910075	0.389064	0.442469	0.353244	0.00225256	0.0166483	0.444252	0.000938316	0.0364816
Kdm1a_S132_S138	0.114896	0.455419	0.474201	-0.250847	0.10313	0.193755	-0.365743	0.0323734	0.278698
Pard3_T579	0.0922166	0.392213	0.44415	0.326434	0.00448411	0.0273486	0.234218	0.0380567	0.300398
Snrnp70_S320	0.354962	0.00609546	0.0433416	0.0356489	0.723117	0.52945	-0.319313	0.0095043	0.15429
Amotl2_S50	-0.118837	0.425223	0.460964	-0.237191	0.097442	0.18809	-0.118354	0.428327	0.702523
Hexim1_S249	-0.0188196	0.916962	0.637428	-0.470344	0.0182836	0.0692953	-0.451524	0.0307106	0.272233
Slc9a3r1_S286_T288_S289	-0.174838	0.156919	0.290802	-0.0664939	0.526523	0.454246	0.108344	0.359404	0.672832
Champ1_S204_S207	-0.111475	0.291814	0.388915	0.119536	0.210336	0.287064	0.23101	0.0419855	0.312677
Xrn2_S479_S485	-0.0883106	0.364634	0.430346	-0.116575	0.1915	0.273096	-0.028264	0.766793	0.804322
Nsd1_S1232	-0.0526311	0.556696	0.51843	0.0203592	0.797972	0.553579	0.0729902	0.417354	0.698025
Srsf9_S212	-0.00165181	0.995046	0.655569	0.237235	0.318546	0.355262	0.238887	0.356541	0.671282
Slc12a7_S38	-0.106647	0.449632	0.471917	0.092596	0.454742	0.424487	0.199243	0.159204	0.516966
Slc23a2_S81	-0.0477921	0.835304	0.615047	0.0396715	0.845823	0.567434	0.0874637	0.696679	0.790006
Cbx3_S93_S95	-0.422558	0.251761	0.363362	-0.346361	0.290056	0.33808	0.0761965	0.831625	0.818938
Pa2g4_S335	-0.06511	0.593705	0.532961	-0.0194068	0.857954	0.570818	0.0457032	0.700849	0.791092
Xrn2_S475	-0.207115	0.0857639	0.215155	-0.294816	0.0126583	0.0546473	-0.0877011	0.443203	0.709735
Upp1_S62	-0.0646699	0.598942	0.534643	-0.0449042	0.682506	0.515913	0.0197657	0.870714	0.825031
Cactin_S148_T151	-0.119888	0.408934	0.453252	-0.230791	0.0954389	0.185743	-0.110903	0.443827	0.709769
Csde1_S482	-0.263417	0.0346516	0.131708	0.00527697	0.957577	0.59755	0.268694	0.0310647	0.272998
Zc3h13_S1273_S1275	-0.181071	0.590401	0.531843	0.221497	0.442557	0.41876	0.402568	0.222354	0.581843
Chd4_T1656	0.136181	0.245417	0.35955	0.353399	0.00438755	0.0268823	0.217219	0.0694276	0.382429
Zfhx3_S2933	0.00388508	0.982398	0.652661	-0.0627833	0.695703	0.520506	-0.0666683	0.700259	0.791048
Zfand5_S48_S58	-0.0565499	0.822444	0.611662	-0.18481	0.429737	0.412768	-0.12826	0.61122	0.766816
Dst_S2790	-0.0716019	0.454827	0.473942	0.050836	0.54928	0.464853	0.122438	0.205789	0.56745
Larp1_S824_S826	0.471544	0.018278	0.0904176	0.241029	0.158087	0.245872	-0.230514	0.178426	0.539148
Gab1_Y407	-0.0231739	0.878901	0.627761	-0.377401	0.0186975	0.0702886	-0.354227	0.0379477	0.300247
Phf11_S333_S336	-0.198751	0.0721962	0.196178	-0.333202	0.00361898	0.0234007	-0.134451	0.208535	0.570304
Epb41l1_S721	-0.398966	0.0151501	0.080026	0.0332153	0.781787	0.548997	0.432181	0.00873854	0.146654
Enc1_S328	-0.268545	0.0328685	0.127899	-0.136136	0.189432	0.271278	0.132409	0.2515	0.606171
Fam160a2_S900	-0.300193	0.0504598	0.161777	-0.58935	0.000682861	0.00687047	-0.289157	0.0647961	0.372007
Zc3h4_S1104	0.332442	0.053107	0.166559	0.0891321	0.548569	0.464736	-0.24331	0.125838	0.473237
Erf_S372_S373	0.558512	0.00112617	0.0125636	0.318716	0.0216495	0.077476	-0.239796	0.0706007	0.384825
Kmt2c_S4292_S4296	-0.341215	0.00526321	0.039268	-0.28383	0.00778816	0.0400399	0.0573844	0.572596	0.757496
Snrnp200_S835	-0.0665689	0.462581	0.478606	0.0222532	0.781192	0.548712	0.0888222	0.330674	0.660497
Cic_S2148	-0.00762777	0.953744	0.646446	0.147375	0.224472	0.297155	0.155003	0.244542	0.600431
Dync1li2_S443	-0.410065	0.0133642	0.0731568	-0.102839	0.405392	0.401065	0.307227	0.0471983	0.326292
Rnpc3_S21	-0.113316	0.216347	0.338895	0.0248944	0.752792	0.538401	0.13821	0.136295	0.488728
Zcchc8_S660	0.605359	0.0146229	0.0782423	0.431739	0.0470107	0.123031	-0.17362	0.39179	0.688286
Zc3h18_S92_T105	-0.0593206	0.621766	0.542528	-0.226756	0.0584399	0.139978	-0.167435	0.180575	0.540729
Lrch3_S625	-0.174316	0.204998	0.33047	0.0538679	0.641914	0.500445	0.228184	0.0971449	0.434217
Mtmr3_T1074	-0.133923	0.142416	0.278757	-0.0228	0.768838	0.544021	0.111123	0.215067	0.576418
Zranb2_S275_S280	0.86966	1.81819e-06	8.06504e-05	0.14284	0.133144	0.224394	-0.72682	8.18571e-06	0.00201863
Smc3_S1065_S1067	-0.311079	0.121766	0.257332	-0.157898	0.349877	0.372616	0.153181	0.4221	0.699757
Prrc2b_S1469	-0.0556895	0.653212	0.554046	0.0497648	0.651435	0.504224	0.105454	0.390045	0.688134
Gpatch4_S415	-0.258579	0.0316691	0.125441	-0.236702	0.0285293	0.0923431	0.0218776	0.838828	0.820298
Pacsin3_S276	-0.0395692	0.664659	0.558752	-0.0492087	0.548793	0.464852	-0.00963944	0.915302	0.832181
Rab11fip2_S277	0.293702	0.0261089	0.111439	-0.00410756	0.968818	0.600652	-0.29781	0.0241122	0.246382
Tlk2_S46	0.320685	0.1264	0.262008	0.337235	0.0808578	0.168833	0.0165498	0.929818	0.834097
Bcam_S615	-0.402059	0.00283969	0.0254706	0.0138231	0.885072	0.577882	0.415882	0.00222869	0.06514
Prrc2b_S793_S806	0.0594487	0.778225	0.598239	-0.175399	0.37982	0.387955	-0.234847	0.277845	0.625029
Cul4b_T103_T106	0.0793867	0.405433	0.451224	-0.0239829	0.777606	0.547236	-0.10337	0.278976	0.625509
Eif4b_T610	-0.0640932	0.643634	0.550724	0.0946161	0.442769	0.41876	0.158709	0.249094	0.604522
Q3U6N9_S31_S33	0.0632938	0.673135	0.561514	0.129144	0.344813	0.369611	0.0658507	0.650382	0.777813
Bach1_S634	-0.115777	0.307013	0.397729	-0.0704172	0.481366	0.436506	0.04536	0.681493	0.785375
Ess2_T440_S449	0.0212352	0.928523	0.639824	-0.0660304	0.760203	0.540748	-0.0872656	0.709597	0.793053
Macf1_S2077_S2081	-0.0626993	0.500164	0.496323	-0.102541	0.229893	0.300366	-0.0398421	0.665239	0.78064
Mthfs_S200	0.0342177	0.823076	0.611872	-0.0650855	0.641319	0.500175	-0.0993032	0.514446	0.737219
Klf10_S248	-0.114982	0.569722	0.523808	0.129419	0.463355	0.428632	0.244401	0.220533	0.580148
Ino80_T1530	0.435097	0.000569863	0.00747364	0.0228003	0.786267	0.550338	-0.412297	0.000820949	0.0330668
Nars_S493	0.115764	0.388156	0.442369	0.203535	0.104909	0.195964	0.087771	0.494174	0.73139
Asxl2_S765	0.110732	0.309763	0.399714	0.179684	0.0800966	0.168119	0.068952	0.508823	0.7356
Orc1_T349	-0.192997	0.343006	0.418157	-0.109559	0.537178	0.45942	0.0834383	0.673582	0.783386
Clasp1_T708	-0.0565906	0.640392	0.54954	0.110839	0.311879	0.350808	0.16743	0.175301	0.536275
Bad_S155	0.591849	0.00878718	0.0554663	0.735331	0.00107351	0.00959012	0.143482	0.441933	0.709583
Vps26a_S318	0.0512998	0.722911	0.579248	-0.00107539	0.99345	0.606335	-0.0523752	0.71063	0.793201
Mark2_S408	-0.104172	0.388074	0.442339	-0.181357	0.109336	0.200866	-0.0771842	0.5186	0.738887
Cdk11b_S264	-0.22266	0.148751	0.284292	0.107995	0.396529	0.39687	0.330655	0.0360504	0.291606
Vps26a_S318_S321	0.174709	0.109339	0.242707	0.0877603	0.35569	0.375271	-0.0869487	0.392912	0.688685
Cacna1a_S2214_S2220	0.0839581	0.643514	0.550672	-0.355649	0.0602507	0.142522	-0.439607	0.0326284	0.27922
Rps10_S146	-0.228477	0.0726499	0.19704	-0.446048	0.00126168	0.0107905	-0.217571	0.0868173	0.417081
Tkt_T346	0.141501	0.195405	0.323223	0.274271	0.0122404	0.0535611	0.132769	0.205589	0.567273
Tcf20_S730	0.0726099	0.648369	0.552258	0.0963472	0.501831	0.444337	0.0237373	0.879966	0.826865
Foxk1_S225_S229_S243	0.0221658	0.878754	0.627761	0.00828827	0.94953	0.596235	-0.0138775	0.922151	0.832852
Zmiz2_T580	0.165224	0.288615	0.387427	0.228474	0.113755	0.205874	0.0632495	0.66136	0.779855
Nolc1_T594_T599	-0.0294783	0.782871	0.599411	0.0895592	0.356983	0.375958	0.119037	0.272324	0.622138
Fbxo42_S488	0.142366	0.68347	0.564873	0.203832	0.517763	0.450435	0.0614664	0.856185	0.822526
Wiz_S1016	0.978116	6.83129e-06	0.000238669	0.707245	5.45501e-05	0.00105874	-0.270871	0.0431868	0.314146
Akap12_S1292	-0.095358	0.423267	0.460142	0.00307045	0.976594	0.602557	0.0984285	0.40535	0.694979
Med13_S1169	-0.130441	0.210312	0.333991	-0.0171216	0.848329	0.568039	0.113319	0.269621	0.619858
Srrm1_S795_S797	-1.28985	0.25983	0.368679	-1.35026	0.189189	0.271249	-0.060417	0.959601	0.838351
Pinx1_T211	-0.229302	0.301896	0.394537	-0.362724	0.0869584	0.176518	-0.133422	0.547101	0.747295
Frmd6_S525	-0.154583	0.155958	0.29006	-0.0546935	0.557806	0.468002	0.0998897	0.343412	0.665888
Nfic_S339	-0.0388437	0.769267	0.595376	0.038808	0.743115	0.535811	0.0776518	0.554972	0.751212
Nelfb_S557	0.073384	0.702713	0.572351	-0.0047257	0.978385	0.602982	-0.0781097	0.676585	0.783809
Mllt3_S302	2.82404	1.63415e-11	6.39209e-08	1.65707	1.92157e-09	9.63453e-07	-1.16697	1.13759e-07	0.000164764
Pde1b_S7	-0.00636679	0.95265	0.64617	-0.0439245	0.650906	0.504124	-0.0375577	0.723366	0.795363
Phf2_S876	-0.199723	0.232083	0.349401	-0.201345	0.183034	0.266518	-0.001622	0.991979	0.844108
Rnf19b_S688	0.241012	0.167968	0.30082	-0.0304931	0.846167	0.567443	-0.271505	0.115749	0.459992
Xpc_S395	0.757359	0.000538707	0.00713706	0.815165	0.000142214	0.00217568	0.0578061	0.690027	0.788653
Dmd_S3483	-0.00534118	0.979191	0.652031	0.387361	0.0445514	0.119187	0.392702	0.0602041	0.360398
Bod1l_S1685	-0.247432	0.0124013	0.069605	-0.204092	0.0186246	0.0701677	0.0433397	0.610759	0.76664
Gtf3c1_S1890	0.201333	0.121145	0.256689	0.031014	0.780973	0.548661	-0.170319	0.17641	0.537057
Nfrkb_S226_S228	-0.143654	0.150197	0.285266	-0.069287	0.421227	0.40866	0.0743673	0.438264	0.708201
Sept6_S416	-0.161728	0.272052	0.377232	0.0863292	0.49421	0.441189	0.248057	0.0955196	0.433081
Zcchc14_S443	-0.0576179	0.837364	0.615855	-0.0938138	0.71076	0.525551	-0.036196	0.895786	0.830113
Mov10_S487	0.117628	0.413738	0.455883	0.225273	0.0962375	0.186603	0.107645	0.444616	0.709907
Prpf4b_S33	-0.0373091	0.677319	0.562669	-0.0886267	0.282056	0.333276	-0.0513176	0.566829	0.755577
Eif5b_S187	-0.291735	0.0378686	0.138913	-0.52485	0.000741091	0.00732167	-0.233116	0.0933099	0.430341
Ncoa6_S1485	0.676977	0.000177926	0.00299931	0.543424	0.000511725	0.00556759	-0.133554	0.268957	0.61935
Lasp1_T68	-0.199301	0.108353	0.241586	-0.326291	0.00913964	0.0446167	-0.12699	0.292993	0.634999
Fam53b_S406	-0.00406844	0.980386	0.65226	-0.0113187	0.93957	0.59381	-0.00725026	0.964214	0.838861
Cbx8_S110	-0.155479	0.192505	0.320804	-0.00287271	0.977513	0.602691	0.152606	0.19678	0.560171
Tjp2_S1133_S1136	1.04204	1.15325e-06	5.6137e-05	1.04212	4.26142e-07	3.0891e-05	8.69021e-05	0.999344	0.84461
Scrn1_S360	-0.0859282	0.486407	0.490436	-0.186298	0.109288	0.20081	-0.100369	0.417838	0.698138
Ticrr_S1540	-0.388478	0.367397	0.431422	-0.520478	0.18864	0.270653	-0.131999	0.757482	0.802503
Atad2_S892	-0.0386113	0.747475	0.588043	-0.0537099	0.619284	0.491755	-0.0150986	0.898464	0.830813
Atad5_S307_S311	0.219612	0.113424	0.247256	0.0791419	0.512605	0.448548	-0.14047	0.280086	0.626752
Gtf3c2_Y767	0.151276	0.311879	0.400984	-0.0538396	0.690257	0.519004	-0.205115	0.170484	0.530954
Rnf40_S585	-0.172042	0.355757	0.425221	-0.149013	0.370084	0.383084	0.023029	0.898586	0.830813
Heatr6_S402	-0.493202	0.00775072	0.0507478	-0.181212	0.19338	0.274565	0.31199	0.0633688	0.369137
Mcmbp_S279	-0.0130277	0.922278	0.638403	-0.0853108	0.48388	0.437596	-0.0722831	0.58743	0.76134
Arhgap42_Y342	0.428154	0.12774	0.262829	0.421632	0.102334	0.192951	-0.00652282	0.978829	0.840926
Pask_S544	-0.214518	0.252955	0.363793	0.101366	0.522808	0.452957	0.315884	0.0940091	0.431306
Huwe1_T2746_T2747	0.0896154	0.521249	0.504503	0.162559	0.20665	0.284312	0.0729435	0.593419	0.762859
Gprasp1_S293_S295_S297	-0.0848952	0.427019	0.461687	-0.27355	0.0134459	0.0569313	-0.188654	0.0945678	0.432073
Dcaf6_T670	0.0298993	0.780571	0.598555	0.0150474	0.87594	0.575447	-0.0148519	0.888186	0.828903
Znf185_S66_S73	-0.169543	0.233089	0.350302	-0.227085	0.0878801	0.17761	-0.0575421	0.676927	0.783809
Stra8_T367	-0.0816797	0.545109	0.514052	-9.14293e-05	0.999388	0.607771	0.0815882	0.538952	0.745943
Madd_S1237	0.0219959	0.863318	0.623301	0.0397529	0.729298	0.531447	0.017757	0.887602	0.82886
Znf592_S359_S361	-0.0211282	0.853679	0.621314	-0.0751682	0.471146	0.431974	-0.05404	0.635871	0.775002
Alpk3_S1179_T1182	-0.225483	0.0752242	0.200466	-0.0797544	0.447497	0.420499	0.145728	0.225667	0.584084
Prim2_S170	0.0567719	0.641673	0.550011	0.0591736	0.589234	0.480676	0.00240171	0.984053	0.842211
Ccar2_S674	0.00979542	0.93535	0.641433	0.308722	0.0130037	0.0557086	0.298927	0.0245196	0.247541
Cdkn2aip_S126	-0.201816	0.146584	0.282616	-0.0928941	0.436661	0.416263	0.108922	0.414943	0.696802
Aggf1_S394	-0.232775	0.179779	0.310464	-0.0493033	0.733478	0.532982	0.183472	0.273957	0.6234
Kctd3_S814	-0.15096	0.134824	0.26994	-0.14055	0.121386	0.212709	0.0104101	0.913044	0.83216
Ttc28_S2098_S2102	0.0745011	0.470737	0.482901	-0.0198061	0.828963	0.562966	-0.0943072	0.362738	0.673812
Ddx39a_T171	0.164048	0.228096	0.346888	0.152825	0.212749	0.288883	-0.0112221	0.930773	0.834097
Cdk11b_S578	-0.125932	0.145571	0.281456	0.0747309	0.32001	0.356317	0.200662	0.0292811	0.26809
Map4_S787	-0.172145	0.183833	0.313261	-0.0986376	0.38125	0.388689	0.0735076	0.553864	0.750673
Mtss1_S276	0.889554	8.46661e-06	0.000287307	0.25712	0.0309198	0.0964905	-0.632434	0.000153962	0.0115945
Srrm2_S1685_S1687_S1688	-0.00274795	0.984113	0.6533	0.325129	0.0199631	0.0737153	0.327877	0.0306079	0.272011
Ezr_S148	-0.105026	0.314855	0.402529	0.0234695	0.797088	0.553286	0.128496	0.222623	0.581967
Ctnna1_T654_S655	-0.120945	0.558819	0.519265	0.05792	0.747795	0.537198	0.178865	0.378365	0.682191
Brca2_S2682	0.0856754	0.393343	0.444906	-0.0495657	0.582057	0.477676	-0.135241	0.184021	0.545097
Ephb3_T786	-0.29581	0.0838954	0.212838	-0.238218	0.113108	0.205073	0.0575912	0.718499	0.793956
Tram1_S365	-0.564203	0.0626843	0.18182	-0.189604	0.425592	0.410491	0.374599	0.19579	0.55909
Abraxas1_S355	0.172298	0.170784	0.303396	0.210966	0.0703377	0.155673	0.0386682	0.746993	0.800853
Eftud2_S943	-0.148664	0.153977	0.288507	-0.0886696	0.32892	0.361099	0.0599946	0.548295	0.747743
Nuak1_S488_S505	0.242236	0.103061	0.235872	0.13119	0.31739	0.354674	-0.111046	0.41307	0.696098
Ccar2_S677	0.177375	0.360173	0.427653	0.512908	0.0100038	0.0472165	0.335534	0.0905416	0.425318
Pds5b_T1368	-0.398691	0.00287114	0.0256464	-0.390153	0.00151348	0.0122641	0.0085372	0.937068	0.835774
Sf3b1_T207_T211	0.039131	0.689815	0.567321	-0.109348	0.228783	0.299437	-0.148479	0.147444	0.503759
Plekha7_S478	-0.0525335	0.886545	0.629767	0.759475	0.0263001	0.0876868	0.812009	0.0308878	0.272534
Top2a_T1245_S1255	0.10415	0.411	0.454354	0.0927328	0.417098	0.406765	-0.0114171	0.924561	0.833346
Nudcd3_S357	-0.00305586	0.982312	0.652638	-0.151979	0.245782	0.311587	-0.148923	0.288955	0.63256
Pom121_S2	0.0166517	0.917635	0.637428	0.0225327	0.876298	0.575526	0.00588103	0.970205	0.839328
Tbc1d2b_S468_S475	0.675668	0.00010658	0.00201336	0.635842	8.2826e-05	0.00145926	-0.0398266	0.714155	0.793626
Cd97_S799	0.130828	0.190849	0.319183	0.0112322	0.89687	0.581828	-0.119596	0.224034	0.583232
Pprc1_S1359	0.0722169	0.440151	0.467594	0.0499805	0.549092	0.464852	-0.0222364	0.808406	0.812544
Frmd6_S544	0.267049	0.179972	0.310512	0.305191	0.0968201	0.187233	0.0381423	0.834521	0.81931
Specc1_S355_T357	0.116003	0.307837	0.398434	0.246556	0.0273737	0.0901469	0.130553	0.244802	0.600806
Tcf20_S567	-0.0997458	0.501898	0.496902	-0.137793	0.310328	0.349946	-0.0380473	0.794003	0.809442
Tmem209_S194_S196	0.0660588	0.579698	0.527647	-0.0413038	0.703568	0.523222	-0.107363	0.364067	0.674186
Clasp2_S319	-0.300822	0.0739407	0.198866	-0.544756	0.00249138	0.017845	-0.243934	0.146648	0.502925
Crtc2_S457_T459	0.400343	0.0130246	0.0719105	0.641225	0.000243799	0.00323511	0.240882	0.075839	0.396106
Gli2_S1118	-0.139792	0.30304	0.395119	0.0371016	0.750972	0.537946	0.176894	0.19086	0.553392
Vps4a_S97_S99	-0.194337	0.455197	0.474089	0.0361888	0.872592	0.574737	0.230526	0.370318	0.677444
Ptpn21_S731	-0.0983303	0.367299	0.431422	0.00711458	0.940571	0.594069	0.105445	0.330621	0.660497
Mcrs1_S85	-0.0228624	0.842894	0.617878	0.0858991	0.411854	0.404405	0.108761	0.353861	0.670366
Cactin_T184	-0.15607	0.143585	0.279874	-0.107125	0.251806	0.315993	0.0489453	0.629925	0.773337
Magi3_S574	-0.293073	0.0613616	0.179671	-0.106608	0.40891	0.402741	0.186465	0.209322	0.570304
Satb2_S39	-0.416273	0.0166074	0.0847434	-0.13832	0.296106	0.341653	0.277953	0.0838908	0.411657
Prrc2c_S904	0.0990475	0.492129	0.493069	0.00463316	0.971618	0.601356	-0.0944143	0.502216	0.734447
Map1b_S1255_S1260	-0.090865	0.448821	0.471441	0.313152	0.00979974	0.0466465	0.404017	0.00399694	0.0901707
Iqce_S583	0.00423341	0.988389	0.6542	0.075151	0.772066	0.54527	0.0709176	0.802529	0.811317
Paf1_S38	-0.0915003	0.500346	0.496323	0.128219	0.287292	0.336096	0.219719	0.110207	0.453026
Ccdc85b_S190	-0.341373	0.134858	0.26994	-0.323502	0.113145	0.205109	0.0178708	0.935014	0.835188
Tbrg1_S395	-0.351317	0.175088	0.30693	-0.0804726	0.712548	0.526151	0.270845	0.284343	0.629992
Ercc6l_S980	0.502987	0.0047183	0.03644	0.406815	0.00911999	0.044557	-0.096172	0.501395	0.734089
Kif4_S888	-0.264475	0.0331691	0.128607	-0.208847	0.0544192	0.133888	0.0556271	0.618417	0.770763
Cep72_S360	-0.117636	0.377036	0.436562	-0.168459	0.170741	0.257045	-0.0508227	0.697583	0.790091
Fnbp4_S437_S439_S443	0.00678041	0.957396	0.647466	-0.068871	0.552175	0.466109	-0.0756514	0.549532	0.748649
Plxna1_S1633	-0.86118	0.000132997	0.00238747	-0.324085	0.0250252	0.0847795	0.537095	0.00452171	0.0969175
Znf687_S243_S254	-0.112876	0.359451	0.427138	-0.145689	0.196935	0.277087	-0.0328125	0.785191	0.808076
Zc3h14_S475	0.234691	0.109088	0.242424	0.371989	0.0102488	0.0478753	0.137297	0.300303	0.640473
Txlna_S515_S522	0.00647213	0.95998	0.647767	-0.0660048	0.575763	0.474934	-0.0724769	0.57059	0.756893
Tcof1_T453_S456	-0.171138	0.121687	0.257303	-0.0549695	0.5572	0.467865	0.116169	0.275414	0.623881
Nefh_S965	-0.00302791	0.976214	0.651419	-0.169745	0.0883178	0.178195	-0.166717	0.119673	0.464073
Dip2b_S61	-0.225033	0.03612	0.135098	-0.215103	0.0269499	0.089215	0.00993025	0.917922	0.832464
Myo9a_S1376	-0.0880659	0.412956	0.455533	-0.32292	0.00568739	0.0325122	-0.234854	0.0453864	0.320285
Map1a_S2162	1.46519	3.77777e-08	5.07352e-06	0.958608	1.0256e-06	5.68725e-05	-0.506586	0.000587454	0.0268008
Rbm19_S408	-0.00983483	0.917933	0.637428	0.261646	0.00912711	0.0445737	0.271481	0.0129844	0.178959
Ckap2_T561	0.21032	0.21881	0.340415	0.281391	0.0774881	0.165297	0.0710706	0.663159	0.779971
Mta3_S425_S427	-0.021476	0.854869	0.621541	-0.0185396	0.860068	0.571625	0.00293641	0.97992	0.841387
Atxn10_S352	0.533434	0.000167712	0.00286715	0.74548	2.95866e-06	0.000127696	0.212047	0.0462798	0.32288
Borcs6_S43	0.161146	0.158405	0.291946	0.262937	0.018602	0.0701045	0.101791	0.351829	0.669688
Ehmt1_S184	-0.135139	0.454715	0.473909	-0.00789323	0.960044	0.598294	0.127245	0.470421	0.720867
Foxk1_S225_S243	0.0654931	0.63474	0.547599	-0.0667332	0.598351	0.484239	-0.132226	0.336485	0.663311
Rabl6_S594	-0.011803	0.895782	0.63231	0.057384	0.48136	0.436506	0.069187	0.443261	0.709747
Larp1_T626	-0.132782	0.235141	0.352164	-0.180241	0.0840688	0.17278	-0.0474594	0.661529	0.779855
Ctu1_S411	-0.0976531	0.450143	0.472188	-0.267951	0.037668	0.108205	-0.170298	0.200848	0.563313
Ncor1_S1274	-0.154842	0.206881	0.33194	-0.0396219	0.70531	0.52374	0.11522	0.330898	0.660782
Polr2a_T1915_S1917	0.0762123	0.50247	0.49714	-0.0934859	0.371813	0.384146	-0.169698	0.146715	0.502925
Wdr11_S401	-0.180971	0.106226	0.23894	-0.273743	0.0132064	0.0563336	-0.0927719	0.387379	0.686563
Map3k1_S71	-0.158732	0.360289	0.427711	-0.175795	0.263731	0.322869	-0.0170632	0.919611	0.832852
Rffl_S240_S243	-0.222784	0.116628	0.251168	-0.268788	0.0428439	0.116608	-0.0460036	0.732102	0.797468
Ube4b_S105	-0.285562	0.0627891	0.181952	0.131116	0.308465	0.348695	0.416678	0.0114839	0.169712
Atrx_S663	-0.173539	0.0723665	0.196517	-0.194156	0.0304876	0.0958349	-0.0206166	0.8174	0.815561
Slc4a3_S198	-0.116444	0.274103	0.37828	-0.211743	0.0399612	0.111777	-0.0952995	0.366092	0.675579
Actb_Y53	-0.00709167	0.962967	0.648308	-0.0710599	0.609383	0.489024	-0.0639682	0.671579	0.78269
Snu13_S118	-0.0259134	0.834759	0.615047	-0.263096	0.0360503	0.105754	-0.237183	0.0768024	0.39714
Rhbdf2_S60	0.0335101	0.81473	0.609326	0.284241	0.0396368	0.11131	0.250731	0.0832348	0.410486
Ivns1abp_T330	1.34106	8.4506e-05	0.00167258	0.0605517	0.803462	0.555467	-1.2805	7.90547e-05	0.00755119
Clspn_S422	-0.114457	0.395591	0.44606	0.169256	0.164295	0.251331	0.283713	0.0458381	0.321942
Nusap1_S152	0.416443	0.0258847	0.110957	0.47975	0.00694128	0.0372222	0.0633066	0.701393	0.791182
Sipa1l1_S208_S211	-0.288803	0.00756207	0.049915	-0.0733103	0.371373	0.383967	0.215493	0.0326482	0.27922
Naa35_S187	-0.0964176	0.279935	0.381848	0.0103832	0.893366	0.580914	0.106801	0.231059	0.588356
Palm_S157	-0.212581	0.13252	0.267943	0.0126269	0.914067	0.586493	0.225208	0.106683	0.448581
Arhgef17_S142	0.231911	0.17056	0.303163	0.201257	0.189996	0.271788	-0.0306547	0.841383	0.82093
Camsap2_S1285	-0.189197	0.0934221	0.224849	-0.294691	0.00871566	0.0431596	-0.105494	0.328568	0.65841
Usp36_S75	-0.116729	0.240615	0.356418	0.00826472	0.923447	0.58916	0.124994	0.210137	0.570779
Coprs_S51	0.062247	0.579703	0.527647	0.0841168	0.409052	0.40277	0.0218698	0.840634	0.82093
Hnrnpm_S617	-0.175664	0.308338	0.398825	0.371859	0.0234959	0.0813028	0.547523	0.00548259	0.109782
D17Wsu92e_S215	-0.17674	0.0983508	0.230938	-0.0420787	0.638392	0.498819	0.134661	0.193213	0.556259
Nfil3_S301	0.0713133	0.524348	0.505606	0.211954	0.0512282	0.129452	0.14064	0.216638	0.578173
Kmt2c_S4064	-0.137417	0.440009	0.467482	-0.0638121	0.682882	0.516036	0.0736053	0.671032	0.782524
Phrf1_S1045	-0.0183365	0.882947	0.629215	0.138974	0.224388	0.297116	0.15731	0.211309	0.572468
Cdca2_S207	3.2351	1.41357e-10	1.56534e-07	2.12026	7.71106e-09	2.31974e-06	-1.11484	5.98992e-07	0.000455189
Ulk1_S477	0.192843	0.280595	0.382263	-0.0659132	0.686948	0.517548	-0.258757	0.149395	0.505148
Baz1a_S1320	-0.125491	0.64202	0.550155	-0.186561	0.44657	0.420146	-0.0610705	0.819919	0.815788
Cdca2_S306_S314	-0.364017	0.00617402	0.0437527	-0.25998	0.0199705	0.0737153	0.104037	0.355284	0.670933
Hmga2_T99_S104	-0.289198	0.108389	0.241586	-0.303337	0.0652256	0.148934	-0.0141388	0.934218	0.835156
Ints5_S278	0.308131	0.187358	0.316199	0.136218	0.517009	0.45009	-0.171913	0.428363	0.702523
Pa2g4_T382_S383	0.265315	0.10997	0.243372	-0.00516604	0.97097	0.601179	-0.270481	0.100375	0.438815
Huwe1_S3922	0.251395	0.242251	0.3577	0.29077	0.141981	0.232417	0.039375	0.840834	0.82093
Srrm2_S1068	-0.741558	0.548576	0.515071	-0.823035	0.459363	0.426781	-0.0814769	0.948014	0.837635
Zc3h13_S1093	-0.216793	0.146489	0.282476	-0.078672	0.536929	0.459272	0.138121	0.338253	0.663728
Xrn2_S678	0.18917	0.479695	0.48726	-0.223422	0.384135	0.390012	-0.412592	0.14073	0.494905
Myo10_S1152	-0.0542295	0.787097	0.600801	-0.157732	0.395918	0.396597	-0.103502	0.60428	0.764477
Srrm2_S2404_S2411	-0.0345934	0.718367	0.577572	-0.15375	0.095796	0.186107	-0.119157	0.227	0.584416
Sart3_S40	0.0357436	0.793307	0.602738	0.181117	0.152583	0.241124	0.145374	0.278758	0.625469
Aebp2_S163	-0.0114177	0.962158	0.648161	-0.432331	0.0794141	0.167505	-0.420914	0.108931	0.451251
Bap1_S594	-0.0505632	0.649372	0.55252	0.108296	0.28352	0.334107	0.158859	0.161998	0.521335
Bbs10_S709	-0.169294	0.180131	0.310633	-0.218206	0.0648316	0.148428	-0.0489111	0.686742	0.786922
Ptpn3_S335	2.84225	9.46178e-09	1.86322e-06	2.16754	7.3723e-08	1.08187e-05	-0.674712	0.00140836	0.0479542
Rps14_S139	-0.0719249	0.509451	0.499544	-0.0446284	0.645557	0.501919	0.0272965	0.799804	0.810679
Otud4_S442	-0.00621079	0.95261	0.64617	0.0159364	0.865059	0.572771	0.0221472	0.829927	0.81861
Osbpl11_S182_S186	-0.317113	0.0409663	0.144756	-0.308451	0.0285471	0.0923431	0.00866145	0.950874	0.837635
Ptpn13_S1620_S1621	-0.225848	0.103311	0.235923	-0.189448	0.123359	0.214946	0.0364004	0.779518	0.807007
Hdgfl2_S590_T591	-0.226412	0.147515	0.283278	-0.000149536	0.999078	0.607735	0.226263	0.139787	0.493769
Rif1_S1868	0.152795	0.30172	0.394537	-0.00429575	0.973771	0.601957	-0.15709	0.28317	0.629147
Rprd2_S777	0.155884	0.29833	0.392601	0.0133543	0.920265	0.587906	-0.14253	0.328786	0.658688
Akap1_S395	-0.273257	0.0258097	0.110744	0.378765	0.00138314	0.0115277	0.652022	5.07541e-05	0.00551236
Jarid2_S449	0.0267212	0.800788	0.605379	0.0502527	0.599016	0.484469	0.0235315	0.819684	0.815788
Cep170_S1231	0.0146991	0.929882	0.640256	0.0604701	0.687168	0.517648	0.045771	0.777941	0.806617
Carhsp1_S53	-0.0384715	0.744919	0.587259	-0.0630313	0.554001	0.467019	-0.0245599	0.834819	0.81931
Arid4b_S482	-0.139131	0.144859	0.281167	0.0483759	0.551488	0.465733	0.187507	0.0558356	0.350932
Znf609_S467	0.60351	7.02821e-05	0.00146856	0.624521	2.13765e-05	0.000520709	0.0210103	0.824236	0.816729
Setd5_S569	0.0319103	0.834348	0.614904	-0.104569	0.459531	0.426838	-0.13648	0.373929	0.679648
Alpk3_S1004	-0.0538876	0.646311	0.551504	-0.0864475	0.419128	0.407753	-0.0325598	0.778102	0.806659
Fam117b_T391_S399	-0.0116657	0.926114	0.639329	-0.00239151	0.983092	0.604119	0.00927423	0.940513	0.836685
Ccnl2_S366	-0.0227859	0.870375	0.625694	0.124906	0.323971	0.358676	0.147692	0.287583	0.631623
Trappc9_Y510	-0.0890693	0.418838	0.458185	-0.0841244	0.395253	0.396219	0.0049449	0.963291	0.838861
Jmjd1c_S191_S194	0.0772152	0.499332	0.496269	0.0381248	0.70881	0.525044	-0.0390904	0.726827	0.796624
Mtcl1_T1793_S1794	-0.656688	0.000159616	0.00275677	-0.502069	0.000511454	0.00556759	0.154619	0.216952	0.578173
Scfd1_S300	0.229857	0.126268	0.261985	0.184939	0.165665	0.252629	-0.0449184	0.750953	0.801296
Morc2a_S614	0.0837746	0.484524	0.489373	0.121451	0.267357	0.325143	0.0376764	0.743577	0.800419
Fsd1_S313	-0.657078	2.38075e-05	0.000622577	-0.636591	1.10581e-05	0.000332063	0.0204866	0.833343	0.81931
Chaf1a_S294	-0.250085	0.0168324	0.0855228	-0.152904	0.0794754	0.167556	0.097181	0.295886	0.636744
Map4_S512	-0.294989	0.226127	0.345837	0.106448	0.59384	0.482405	0.401437	0.0969457	0.434217
Rbm27_S566	-0.0411045	0.766693	0.594721	-0.586789	0.000779496	0.00758281	-0.545685	0.00244251	0.0686297
Tanc2_S1549	0.0980635	0.548311	0.514979	0.0921285	0.531838	0.456638	-0.00593501	0.97002	0.839223
Rrp1b_S705	-0.0419001	0.806838	0.607174	-0.137204	0.385086	0.390615	-0.095304	0.576966	0.758685
Atad5_S1004	-0.246289	0.0681013	0.190142	-0.0592026	0.59414	0.482519	0.187086	0.149966	0.505685
Helq_T40	-0.0973939	0.522988	0.50511	0.0957172	0.473333	0.432908	0.193111	0.202574	0.5653
Cog1_S964	0.128302	0.384117	0.44015	-0.191038	0.17904	0.263186	-0.319341	0.0448339	0.319076
Akap12_S555	0.021143	0.865245	0.624086	0.259988	0.035134	0.10395	0.238845	0.0709023	0.385162
Larp1_S743_T746	-0.140879	0.39819	0.447342	0.072548	0.618249	0.491516	0.213427	0.202953	0.56552
Dmxl1_S922	0.284238	0.132111	0.267616	0.781461	0.000288811	0.00367374	0.497223	0.00853403	0.144434
Tet2_S1034	-0.085047	0.447473	0.470797	-0.0332175	0.737253	0.534275	0.0518295	0.637533	0.775671
Chd6_S21	0.53583	0.00651911	0.0451638	0.407928	0.0182262	0.0691867	-0.127901	0.409738	0.696098
Akap12_S631_T632_S637	0.0242413	0.89756	0.632888	0.158366	0.352388	0.373768	0.134125	0.464724	0.719378
Birc6_S580	-0.136786	0.520203	0.504241	-0.184582	0.342831	0.368684	-0.0477967	0.819907	0.815788
Atp10d_S638	-0.809919	2.05852e-05	0.00055277	-0.67856	3.60809e-05	0.000753773	0.131359	0.27619	0.624484
Irf2bp2_S343	0.128026	0.353646	0.424009	0.16684	0.186586	0.269247	0.0388149	0.772198	0.805043
Nfatc2_S136_S150	-0.0998342	0.471498	0.483148	-0.114942	0.35966	0.377436	-0.0151074	0.911572	0.83216
Nek9_S331	-0.00958614	0.912114	0.635871	0.0348061	0.655586	0.506009	0.0443922	0.610413	0.766379
Mtss1_S266	0.143464	0.261409	0.36997	0.264651	0.0325692	0.099224	0.121187	0.319374	0.65252
Ninl_S896	0.212218	0.403967	0.450589	0.611937	0.0169842	0.066077	0.39972	0.124374	0.471608
Dcaf5_S626_S628_S631	0.194353	0.17426	0.306346	-0.164139	0.222758	0.296158	-0.358493	0.0207557	0.228968
Sun2_S12	0.640583	7.7529e-05	0.00158183	0.552982	0.00012681	0.00199022	-0.0876012	0.390168	0.688134
Eif4g3_S314	-0.0131399	0.915827	0.63699	-0.0491375	0.662045	0.508009	-0.0359976	0.769889	0.804707
Atg16l2_S238	0.777229	3.72024e-05	0.000907152	0.652185	8.20091e-05	0.00144911	-0.125044	0.272316	0.622138
Ilf2_T374	0.303184	0.115135	0.249397	-0.011048	0.948482	0.596031	-0.314232	0.0963583	0.433985
Homer3_S254	-0.114814	0.359112	0.427024	-0.193346	0.10057	0.191183	-0.0785317	0.525494	0.740508
Arid3a_T383_T397	-0.173477	0.406	0.451579	-0.601961	0.00953615	0.0458273	-0.428484	0.0675122	0.377333
St5_S230	0.144436	0.327851	0.40983	-0.0156021	0.904707	0.583865	-0.160038	0.276905	0.624697
Rilpl1_S280	0.0365963	0.734033	0.583498	-0.104686	0.299128	0.343213	-0.141282	0.200119	0.562849
Mtcl1_S541	0.52497	0.0018097	0.0181626	0.803595	2.22411e-05	0.000529367	0.278625	0.0323697	0.278698
Scaf1_S691_S695	0.221776	0.0743306	0.199369	0.0506762	0.634275	0.497687	-0.1711	0.145082	0.500853
Shroom3_S1477_S1484	1.19436	9.86379e-08	9.56698e-06	1.27956	1.87412e-08	4.17628e-06	0.0852014	0.353482	0.670331
Zc3h3_S851_S855	0.110156	0.415851	0.457357	0.266181	0.0422355	0.11556	0.156024	0.236889	0.593763
Iws1_S248_S250	-0.0204618	0.884455	0.629331	-0.0385565	0.760303	0.540774	-0.0180947	0.897271	0.830641
Slain1_S241	0.253302	0.114929	0.249117	0.155575	0.26962	0.326171	-0.0977277	0.513494	0.737021
Rif1_T2037	0.175115	0.133772	0.269181	0.205239	0.0581355	0.139689	0.0301243	0.782068	0.807441
Ubn1_S175	-0.0783096	0.448238	0.471102	0.0694952	0.449809	0.421612	0.147805	0.161268	0.520389
Prpf40b_S831	-0.0834739	0.378395	0.437187	0.206953	0.0271055	0.0895731	0.290427	0.0084576	0.14355
Polg_S619	1.10048	1.5367e-05	0.000444814	0.819769	0.000132668	0.00206792	-0.280713	0.0516825	0.340042
Zfand2b_S163	-0.31677	0.0699201	0.192815	-0.385593	0.0201744	0.0741098	-0.0688227	0.676287	0.783809
Ppp1r12a_S666	1.32721	3.85288e-07	2.49812e-05	-0.0911144	0.483925	0.437596	-1.41833	1.60757e-07	0.000191971
Tiam1_S1013_S1026	0.372586	0.0725812	0.196895	0.0761235	0.676283	0.513619	-0.296463	0.127499	0.475692
Zfp37_S590	-0.20612	0.0543546	0.168399	-0.114044	0.207044	0.284674	0.0920763	0.353261	0.670139
Cmtr1_S27	1.10953	3.66872e-06	0.000142759	0.589536	0.000442049	0.00505347	-0.519997	0.00165724	0.0541956
Atxn2l_S597_S600	0.0880022	0.320369	0.405861	0.115729	0.15502	0.243463	0.0277266	0.746149	0.800681
Ptpn13_S181	0.0113996	0.958094	0.647477	0.0477798	0.805745	0.556119	0.0363802	0.863163	0.822943
Ifngr1_S402	0.0591435	0.499998	0.496323	0.0538251	0.49412	0.441189	-0.00531844	0.95054	0.837635
Dock5_S1801	-0.329105	0.185917	0.314994	-0.0075075	0.970563	0.601179	0.321597	0.187632	0.549433
Nifk_T261	0.151342	0.294871	0.39066	0.0448273	0.727465	0.530985	-0.106515	0.443134	0.709735
Yeats2_S446	0.00936483	0.975528	0.651293	-0.135296	0.629869	0.495614	-0.144661	0.634151	0.77456
Nup107_S11	-0.0527132	0.697683	0.569991	0.11769	0.333057	0.363155	0.170403	0.207768	0.569231
Ajuba_S115	0.0394121	0.790363	0.601774	0.0545328	0.683122	0.516145	0.0151207	0.915712	0.832181
Shroom2_S1389	-0.0109077	0.919077	0.637497	0.049181	0.610645	0.489522	0.0600887	0.572091	0.75737
Sde2_S153	0.160295	0.497145	0.495528	0.161651	0.449217	0.421261	0.001356	0.99519	0.844463
Mex3c_S313	-0.119619	0.477668	0.486678	0.352848	0.0280621	0.0912631	0.472467	0.0113271	0.169352
Psen2_S25	-0.403031	0.0274577	0.115042	-0.328459	0.0381283	0.109007	0.0745722	0.650509	0.777813
Q3UE31_S268_S279	0.839955	0.000375261	0.00544329	0.770066	0.000404355	0.00473781	-0.0698882	0.641408	0.776599
Eppk1_S2705	-0.170453	0.183169	0.312703	0.323933	0.0109769	0.0498321	0.494386	0.00157478	0.0524457
Fmnl2_S171	0.0607931	0.781793	0.599032	0.344598	0.0914832	0.181556	0.283805	0.187403	0.549083
Igf2bp1_S314	-0.145103	0.441464	0.4683	0.0767337	0.636595	0.498397	0.221836	0.232594	0.589805
Usp34_S3431_S3443	-0.222823	0.119579	0.254677	-0.114132	0.352311	0.373753	0.108691	0.425591	0.701242
Znf668_S10	0.268823	0.074598	0.199493	0.190033	0.148609	0.237516	-0.0787896	0.573464	0.757962
Smarca5_T112_S115	-0.161173	0.108406	0.241586	0.149971	0.0955102	0.185761	0.311144	0.00610397	0.116954
Smarcc1_S329	0.000220285	0.998695	0.656286	0.045463	0.706851	0.524206	0.0452427	0.730135	0.797035
Akap12_S551	-0.125118	0.266073	0.373187	0.0625882	0.523036	0.453011	0.187707	0.102992	0.442374
Dync1i2_S51	0.0828126	0.418186	0.458156	0.118102	0.207664	0.285001	0.0352891	0.723639	0.795506
Dync1i2_T89	0.176077	0.155721	0.290013	0.43833	0.00135253	0.0113655	0.262253	0.0406272	0.308316
Hdgfl2_S620	-0.259805	0.153012	0.287628	0.0253338	0.864427	0.572605	0.285139	0.112206	0.455427
Ank3_S960	-0.433987	0.000350647	0.00520237	-0.482874	5.64015e-05	0.00108245	-0.0488869	0.578251	0.75921
FAM120A_T989	-0.383486	0.0297687	0.120888	-0.664982	0.000630146	0.00645341	-0.281496	0.102311	0.441545
Hdac2_S422_S424	-0.0940753	0.515395	0.502343	0.0303373	0.810714	0.557191	0.124413	0.379195	0.682695
Yap1_T397	0.28277	0.0715612	0.195105	0.107476	0.429497	0.41267	-0.175294	0.225337	0.584084
Rsl1d1_S403_S408	0.0269835	0.826297	0.612992	-0.286921	0.0234985	0.0813028	-0.313905	0.0243914	0.246836
Pml_S528_T535	0.0185854	0.885419	0.629553	0.0814088	0.485539	0.438144	0.0628234	0.622823	0.771162
Cux1_S1064	-0.128777	0.434465	0.465074	-0.0782547	0.591009	0.48128	0.0505222	0.752577	0.80151
Mtcl1_S614	0.268038	0.0700966	0.193008	0.245481	0.0676298	0.151876	-0.0225573	0.863281	0.822943
Mindy1_S103	1.04776	1.00917e-06	5.0759e-05	0.949907	1.07416e-06	5.82831e-05	-0.0978492	0.350388	0.668711
Zfr_S476	0.0160862	0.865655	0.624278	0.0715999	0.407604	0.40212	0.0555138	0.556425	0.752447
Smc4_S980	-0.298745	0.0346349	0.131708	-0.0755887	0.504024	0.445152	0.223156	0.0971697	0.434217
Ssrp1_S667_S668_S672	-0.197776	0.110069	0.243372	-0.173809	0.115614	0.207354	0.023967	0.836741	0.819744
Trim37_S454_S461	-0.144352	0.387349	0.441992	-0.0375167	0.796535	0.553247	0.106835	0.510869	0.736392
Pum1_S710	0.90494	0.000793003	0.00966391	0.574598	0.00825401	0.0416799	-0.330342	0.114934	0.458924
Fam169a_S630	0.101887	0.450944	0.472494	0.017825	0.882381	0.577203	-0.0840621	0.526476	0.741111
Pard3_S960_S963	-0.156655	0.232352	0.34968	-0.053664	0.635016	0.497797	0.102991	0.417092	0.6979
Zc3h18_S64	0.0797085	0.629905	0.545855	0.050993	0.733455	0.532982	-0.0287155	0.856783	0.822526
Tmpo_S288	-0.229367	0.0518209	0.16391	-0.140255	0.163064	0.249903	0.0891122	0.413744	0.696381
Cep120_S347	-0.0946295	0.612947	0.539213	0.143376	0.383653	0.389803	0.238005	0.200855	0.563313
Nav1_S765_T766	-0.234627	0.0887708	0.219466	-0.19136	0.116239	0.207679	0.0432678	0.736793	0.798986
Mtus2_S1286	0.000104848	0.999044	0.656372	0.257867	0.00613231	0.034163	0.257762	0.0112039	0.168396
Nup35_S99_T106	0.358363	0.0907413	0.221848	-0.443587	0.0381988	0.109131	-0.801951	0.0019569	0.0603618
Chd2_S1085_S1087	-0.363055	0.379394	0.437679	-0.344615	0.351436	0.373253	0.0184405	0.963863	0.838861
Sec23ip_S748	0.487812	0.0445508	0.151694	0.458977	0.0396969	0.111427	-0.0288355	0.886991	0.828793
Hnrnpul2_S183_S186_S191	-0.0323917	0.799755	0.604984	-0.0955973	0.411375	0.404236	-0.0632056	0.620572	0.770763
Dido1_S657	0.391688	0.00212934	0.0205301	0.0563728	0.538544	0.459967	-0.335315	0.00549621	0.109782
Dnajc21_S512	-0.368373	0.00264775	0.024234	-0.282742	0.00679499	0.0367498	0.0856315	0.388517	0.68746
Dst_S2241	-0.258655	0.213731	0.337101	0.0488205	0.776061	0.546906	0.307476	0.13469	0.486144
Eif5b_S215	-0.0529745	0.672648	0.561383	-0.194104	0.108081	0.199694	-0.14113	0.271164	0.621357
Palb2_S457	0.198388	0.0985935	0.231132	0.22249	0.0452984	0.120237	0.0241014	0.828728	0.818271
Uimc1_S689	-0.303012	0.0915211	0.222624	-0.200427	0.19033	0.272004	0.102585	0.542907	0.74643
Osbpl3_S272	0.560484	0.0849341	0.214094	0.556348	0.062849	0.145878	-0.00413584	0.988382	0.843445
Gemin6_S165	0.181707	0.425428	0.460964	-0.0300519	0.884395	0.57769	-0.211759	0.348729	0.668378
Tfdp1_T388	-0.541287	0.00539026	0.0399407	-0.65106	0.000753531	0.00740808	-0.109773	0.517724	0.738713
E2f8_S415_S416	-0.241253	0.0464148	0.154757	-0.270162	0.0172221	0.0666951	-0.0289098	0.793332	0.809265
Mia2_S1131	0.0682965	0.493717	0.494051	-0.0932318	0.306623	0.347363	-0.161528	0.120944	0.466175
Pak1_S144	0.019084	0.854187	0.621455	0.144636	0.138162	0.228766	0.125552	0.232334	0.589705
Arhgap21_S41	0.44216	0.0054174	0.0400277	0.580994	0.000369399	0.0044451	0.138835	0.28934	0.632794
Amotl1_S804_S816	-0.229764	0.0564281	0.171793	-0.175689	0.0944958	0.184744	0.0540746	0.624335	0.77145
Erf_S503	0.751698	0.00011284	0.0021041	0.588515	0.000436472	0.00501643	-0.163183	0.194749	0.557884
Eif2b5_S540	-0.662278	0.467599	0.48134	-0.841274	0.31105	0.350293	-0.178996	0.845439	0.821721
C2cd4cC2CD4_S203	0.152086	0.149949	0.285045	0.181679	0.063397	0.146644	0.0295929	0.76748	0.804391
Dpysl3_T509	-0.0105984	0.953368	0.646326	-0.152333	0.368214	0.381936	-0.141735	0.436727	0.707288
Rrm2_S379	-0.117842	0.309895	0.399806	-0.245404	0.0324807	0.0991756	-0.127561	0.274227	0.6234
Ag2_S210	-0.0360715	0.811099	0.608115	0.00411835	0.975592	0.602361	0.0401899	0.785032	0.808076
Tbc1d2b_S468	0.924991	0.00082749	0.00989393	0.809028	0.00135955	0.0113927	-0.115963	0.524053	0.739942
Eif4b_S497_S498	0.180287	0.25534	0.365694	0.154976	0.279385	0.3318	-0.0253109	0.863654	0.822943
Tfe3_S15	-0.289136	0.0600482	0.17713	0.346696	0.0162566	0.064328	0.635833	0.000726292	0.0305854
L1td1_S583	-0.686522	0.27241	0.377608	-0.815603	0.156412	0.244595	-0.129081	0.83952	0.820524
Ect2_S367_S370	0.0926294	0.586025	0.530103	0.0364331	0.812449	0.557686	-0.0561963	0.732526	0.797566
Osbpl10_S66	-0.0578265	0.787291	0.600853	-0.235202	0.247662	0.313046	-0.177375	0.416158	0.697579
Vcl_S721	-0.137306	0.222585	0.343287	0.22568	0.0362612	0.106065	0.362986	0.00564244	0.111768
Bcl9l_S102	-0.13913	0.15191	0.28648	-0.211402	0.024875	0.0844609	-0.0722721	0.440168	0.709016
Kdm4b_S418	-0.185559	0.129424	0.264735	-0.0670981	0.520622	0.452006	0.118461	0.317108	0.650589
Rcc1_S104	-0.0891582	0.32173	0.406875	-0.136777	0.103911	0.194674	-0.0476192	0.589155	0.762007
Arvcf_S345	-0.462819	0.0574837	0.173503	-0.228781	0.262446	0.322231	0.234038	0.306312	0.64367
Phactr4_S148_S152	-0.738481	0.00911939	0.0567366	-0.336522	0.122203	0.21366	0.401959	0.114839	0.458919
Ahctf1_T1824	0.21433	0.0846271	0.213823	0.106153	0.324194	0.358741	-0.108177	0.346826	0.667553
Pkp4_S220_S235	0.291257	0.0475052	0.156664	0.935124	4.85909e-06	0.000189226	0.643867	0.000210686	0.0142685
Rer1_S95	0.100084	0.404976	0.451018	0.107974	0.320936	0.35685	0.00789071	0.945679	0.837573
Mark3_S540_S543	0.123416	0.581306	0.528561	-0.125988	0.547425	0.464224	-0.249404	0.270068	0.620291
Cdc25a_S311	0.198029	0.397094	0.446796	0.0601244	0.777528	0.547236	-0.137904	0.539469	0.745992
Bcl9_S104	1.79084	7.49949e-09	1.59786e-06	1.71731	4.30393e-09	1.78181e-06	-0.0735385	0.503544	0.734524
Arhgap29_S357	-0.336386	0.0605914	0.178085	-0.266744	0.0898975	0.179576	0.0696426	0.673703	0.783418
Rsrc2_S326	0.100327	0.354462	0.424486	-0.186231	0.0710501	0.156645	-0.286558	0.0185354	0.21792
Itsn2_S211	-0.159865	0.295366	0.390913	-0.0376605	0.774325	0.546301	0.122205	0.409375	0.696098
Dapk3_S316	-0.140857	0.204961	0.33046	-0.0470928	0.623833	0.493439	0.0937639	0.387122	0.686468
Cip2a_S899	-0.0708759	0.694937	0.569152	-0.0578656	0.721069	0.528838	0.0130103	0.941543	0.836932
Mrto4_S225_S239	-0.317769	0.0232465	0.104315	-0.344332	0.00869174	0.0430791	-0.0265636	0.83183	0.818938
Hspa8_S113	0.39864	0.0292656	0.119685	0.271518	0.0922969	0.182431	-0.127122	0.411915	0.696098
Prpf4b_S21	-0.0228769	0.903138	0.634016	0.0157635	0.925391	0.589861	0.0386404	0.833767	0.81931
Pja2_S392	2.85111	8.24807e-11	1.19109e-07	1.47541	4.16078e-08	7.05184e-06	-1.37569	6.19064e-08	0.000164764
Zeb1_S624	-0.0860902	0.742927	0.586756	-0.091209	0.699146	0.521556	-0.0051188	0.98415	0.842218
Usp36_S578	-0.923485	0.422648	0.459709	-1.00047	0.334283	0.3638	-0.0769842	0.949337	0.837635
Topors_S99	-0.14824	0.226409	0.345868	-0.137135	0.212107	0.288173	0.0111057	0.92506	0.833449
Dennd1a_S592	0.382068	0.105951	0.238733	0.279005	0.179273	0.263433	-0.103063	0.64241	0.776686
Skt_S352	0.71449	0.00139122	0.0147966	0.361464	0.0387576	0.109996	-0.353027	0.0530427	0.344919
Stag1_S1065_S1068	-0.327486	0.177576	0.308709	-0.155567	0.446062	0.419968	0.171919	0.460909	0.718235
Ift57_T421	-0.000999536	0.992899	0.655202	-0.0956492	0.353985	0.374373	-0.0946497	0.404569	0.694926
Snap23_S110	-0.150254	0.22644	0.345868	-0.0940471	0.38845	0.392432	0.0562067	0.638883	0.775966
Rplp0_S307	0.18442	0.226477	0.345883	0.0941444	0.489335	0.439427	-0.090276	0.527802	0.741367
Armc8_S512	0.0712097	0.495356	0.494701	-0.0222797	0.810569	0.557191	-0.0934894	0.371841	0.678473
Ctnnd1_Y904	-0.348272	0.094595	0.226302	-0.88495	0.000376299	0.0045018	-0.536678	0.0191026	0.221517
Camta1_S1205	0.298238	0.0498689	0.160788	0.353689	0.0145105	0.0600239	0.0554513	0.67386	0.783464
Sall4_S755_S773	0.28664	0.0781451	0.205137	0.708732	0.000181426	0.0026052	0.422092	0.00870292	0.14623
Garem1_S493	-0.0153942	0.944696	0.643555	-0.0183714	0.926741	0.590102	-0.00297716	0.989092	0.843609
Rprd2_S498_T503	0.412193	0.00541723	0.0400277	0.246404	0.0433626	0.117392	-0.165789	0.184688	0.546031
Cdt1_T165	-0.0935161	0.427215	0.461687	0.0261658	0.800615	0.554447	0.119682	0.309974	0.646327
Map1a_S1762	0.320797	0.026089	0.111412	0.338846	0.01206	0.0529594	0.0180489	0.881846	0.827513
Tcof1_S611	-0.141895	0.505174	0.498011	-0.222433	0.257689	0.319445	-0.0805384	0.702751	0.791362
Clasp1_S254	0.11456	0.377919	0.437023	-0.0125736	0.913537	0.586289	-0.127133	0.322976	0.654898
Cep170_S238	-0.246642	0.206456	0.331713	-0.572294	0.00677298	0.0367124	-0.325653	0.116622	0.460783
Tlk1_S80	0.150309	0.394161	0.445463	-0.245582	0.158437	0.246091	-0.395891	0.0399497	0.306233
Map7d1_S114_S118_S127	-0.0474733	0.711526	0.575096	-0.260063	0.0444194	0.118939	-0.21259	0.118327	0.462752
Nup214_S637	-0.0481695	0.762431	0.592661	0.140522	0.324407	0.358814	0.188691	0.232425	0.589705
Phf20_S878	0.0907874	0.637891	0.548707	0.324402	0.0737976	0.160671	0.233615	0.209703	0.570304
Dync1li1_T513_S516	0.0147516	0.932968	0.640839	0.418349	0.015567	0.0624826	0.403597	0.0281393	0.262817
Tanc1_S1665	-0.224785	0.0477128	0.15715	-0.0842621	0.363961	0.380014	0.140522	0.186405	0.547858
Znf423_T391	0.122962	0.564633	0.521527	0.251351	0.20062	0.279672	0.128389	0.532115	0.742725
Pkp4_S272_S280	-0.298795	0.133881	0.269181	-0.0197608	0.902861	0.583359	0.279034	0.15109	0.50633
Rab40c_S268	0.200003	0.179085	0.310029	0.260772	0.0609736	0.143388	0.0607692	0.665301	0.78064
Map1a_S1783	0.130226	0.205756	0.330997	0.19487	0.046137	0.121685	0.064644	0.513347	0.737021
Rexo1_S514	0.192071	0.242159	0.357687	0.267882	0.0810191	0.169112	0.0758112	0.620086	0.770763
Kct2_Y257	-0.169987	0.300865	0.394193	-0.350953	0.0330166	0.0999495	-0.180966	0.279652	0.626349
Nid1_S428	-0.0858632	0.676606	0.562419	0.0454029	0.802429	0.555032	0.131266	0.513918	0.737055
Retreg2_T329_S332	-0.251186	0.233013	0.350294	-0.3187	0.103936	0.194692	-0.0675147	0.74477	0.800633
Ripk2_S362	-0.248235	0.0139963	0.0756687	-0.233863	0.0105922	0.0487604	0.0143722	0.868832	0.824621
Kmt2d_S1815_T1822	0.111874	0.463461	0.47912	0.180769	0.198322	0.278157	0.068895	0.635145	0.774709
Pak1_S223	0.899069	0.000603455	0.00781951	1.27864	1.10657e-05	0.000332063	0.379567	0.0326241	0.27922
Eef1b_S106	0.0769761	0.480135	0.48743	0.0763692	0.435763	0.415911	-0.000606868	0.995468	0.844587
Chd4_T1533	0.0508461	0.684295	0.56512	0.268108	0.0297895	0.0944636	0.217262	0.0883372	0.420516
Klc4_S187	-0.125252	0.368376	0.431947	-0.078646	0.523171	0.453011	0.0466056	0.730947	0.797236
Nol9_S88_T91	0.266792	0.0238965	0.105937	0.427609	0.000659598	0.00670935	0.160817	0.124431	0.471721
Dlg5_S1079	0.228084	0.153765	0.288211	0.543008	0.00175593	0.0137474	0.314925	0.0495433	0.333382
Tmem51_S109_S114	-0.472393	0.043936	0.150806	-0.257461	0.178028	0.262694	0.214932	0.324096	0.65558
Ssh2_S487	-0.103351	0.395795	0.446068	-0.150919	0.178195	0.262702	-0.0475673	0.691246	0.788776
Eif5b_S183	0.333153	0.00301647	0.0265555	0.0200351	0.805584	0.556095	-0.313118	0.00430343	0.0941705
Sec13_S309_S311	-0.0560665	0.667746	0.559726	-0.20103	0.111742	0.203682	-0.144964	0.278002	0.625284
Znf106_S876_S878	0.464025	0.0159112	0.0825525	0.933165	4.88231e-05	0.000969479	0.46914	0.0107962	0.165022
Cbfb_S173	0.0336919	0.737288	0.584646	0.0936119	0.308523	0.348696	0.05992	0.546986	0.747295
Marveld2_S117	0.0151193	0.884467	0.629331	0.00445757	0.961955	0.598686	-0.0106617	0.917275	0.832253
Cep170_S212	-0.093351	0.55059	0.515815	0.00609636	0.964858	0.599589	0.0994473	0.521692	0.739327
Rrp8_S103	-0.111586	0.282787	0.383886	0.043241	0.63378	0.497487	0.154827	0.144344	0.500453
Naca_S1303	0.00275573	0.976268	0.651419	-0.150289	0.0923224	0.182451	-0.153044	0.118512	0.462752
Eif3g_S189	-0.00174018	0.984223	0.653309	-0.0277966	0.725511	0.530348	-0.0260564	0.766187	0.804322
Srsf9_S212_S217	0.178261	0.299363	0.393602	0.032835	0.83215	0.56373	-0.145426	0.379456	0.682695
Eif3a_S495	0.200023	0.254191	0.364805	0.0967317	0.537828	0.459725	-0.103291	0.531298	0.742438
Ivns1abp_S276	0.390303	0.108579	0.241888	0.619048	0.00982971	0.0467183	0.228745	0.278953	0.625509
Supt6h_S125	0.165905	0.262758	0.370794	0.160831	0.228449	0.299319	-0.00507391	0.971539	0.839538
Psmd2_S22	-0.0978907	0.362833	0.42936	-0.00136244	0.988424	0.605171	0.0965283	0.362521	0.673812
Pak2_S152	-0.27038	0.0128656	0.0712447	-0.106957	0.213301	0.289319	0.163423	0.0992499	0.437927
Xpo4_S521	0.460174	0.00627186	0.0440854	0.146676	0.27231	0.32746	-0.313498	0.0362664	0.292905
Arhgap28_S67	-0.0707143	0.425433	0.460964	-0.133927	0.108084	0.199694	-0.0632126	0.474199	0.722515
Ddx24_S123	-0.0604365	0.578273	0.527201	0.173205	0.093078	0.183402	0.233641	0.0482389	0.329332
Slc45a4_S408	-0.319621	0.043227	0.149537	-0.251085	0.0689627	0.153534	0.0685351	0.633974	0.77456
Nup188_S1719	0.198613	0.188871	0.317283	0.159861	0.237825	0.30646	-0.0387518	0.783886	0.80797
Rab8a_S185	-0.0134184	0.904575	0.63429	0.0767414	0.448245	0.420838	0.0901599	0.417253	0.697997
Ckap2_S578_T579	-0.0936916	0.322923	0.407424	-0.460345	0.000165361	0.00243555	-0.366653	0.00204704	0.0626797
Pcif1_S116	-0.105843	0.271923	0.377097	-0.0270196	0.74718	0.536972	0.0788236	0.405031	0.694979
Ppp1r12a_S509	-0.495928	0.000221551	0.00359195	-0.390766	0.000577836	0.00604108	0.105162	0.27883	0.625469
Sh3d19_S150	-0.743463	0.00352158	0.0296817	-0.082894	0.612715	0.489868	0.660569	0.00676477	0.124832
Brwd1_S711	-0.13745	0.289636	0.387556	-0.213941	0.0793795	0.167505	-0.076491	0.548286	0.747743
Safb_S195	-0.123019	0.275012	0.378841	-0.119114	0.240597	0.308207	0.00390507	0.971312	0.83949
Ccdc66_S583	0.147713	0.199785	0.326653	0.15083	0.150149	0.238646	0.00311662	0.976927	0.840628
Naa10_S228_S231	-0.133674	0.518981	0.503815	-0.208793	0.274547	0.328761	-0.0751189	0.715375	0.793785
Psip1_S176	0.41889	0.067595	0.189417	-0.0032325	0.986899	0.604743	-0.422123	0.0610981	0.362605
Akap8l_S284	-0.614912	0.234134	0.351216	-0.250364	0.57425	0.474109	0.364547	0.471128	0.720908
Tcp11l2_S46	-0.125891	0.294146	0.390337	0.0166948	0.872151	0.574636	0.142586	0.230938	0.588356
Birc6_S550	0.0239006	0.829753	0.613692	0.0189712	0.849285	0.568351	-0.00492942	0.964074	0.838861
Prr12_T1083	-0.259315	0.0916182	0.222777	-0.325431	0.0256065	0.0861665	-0.0661161	0.648105	0.777107
Cdc6_S72_S75	-0.14596	0.431169	0.463561	-0.228038	0.184205	0.267382	-0.0820776	0.654655	0.779007
Zrsr1_S50	-0.059486	0.685128	0.565398	-0.147293	0.281569	0.333093	-0.0878075	0.547653	0.747295
Cdc5l_S283	-0.0675709	0.642354	0.550259	-0.100555	0.446401	0.420123	-0.0329841	0.818462	0.815758
Helb_S942_S945	-0.0926128	0.389095	0.442469	-0.218659	0.0394872	0.111071	-0.126046	0.247465	0.602889
Mki67_T2106_T2122	-0.0603247	0.763246	0.59306	-0.0956439	0.59782	0.48406	-0.0353192	0.857841	0.822526
Ubr4_T1730	0.0357901	0.793921	0.602922	0.0642906	0.602931	0.485919	0.0285005	0.829527	0.818528
Usp36_S512	0.18149	0.155984	0.29006	0.645035	7.5123e-05	0.00136165	0.463545	0.0018981	0.0590933
Nkap_S375	-0.256637	0.0233522	0.104476	-0.0155338	0.859837	0.571577	0.241103	0.0296147	0.268619
Chd1_S1094_S1096	0.0227062	0.810647	0.607917	-0.057635	0.502553	0.44466	-0.0803412	0.401449	0.693527
Fsd1_S490_S491	-0.218111	0.216236	0.338895	-0.0337798	0.821478	0.560175	0.184331	0.284756	0.630235
Kat7_S140	-0.879749	5.43371e-06	0.000198373	-1.15536	1.36729e-07	1.50945e-05	-0.275613	0.0302735	0.270575
Zc3h12a_S344	-0.197945	0.0665163	0.187811	0.124435	0.172686	0.258326	0.32238	0.00622676	0.118701
Nfatc2ip_S140	-0.115742	0.383157	0.439757	0.0325396	0.777333	0.547236	0.148282	0.257252	0.611086
Srrm2_S142	0.00627778	0.962875	0.648307	0.2609	0.045767	0.121141	0.254622	0.069436	0.382429
Lire1_S23	0.0111535	0.940697	0.642864	0.0154337	0.908709	0.585187	0.0042802	0.97693	0.840628
Kank2_S157	0.0851841	0.568367	0.523155	0.0566046	0.674775	0.512867	-0.0285794	0.842377	0.821128
Map1b_S934	-0.151611	0.234653	0.35168	0.163319	0.156986	0.245141	0.31493	0.023817	0.245365
Blvra_S236	-0.0983449	0.336522	0.414687	-0.0392165	0.662701	0.508226	0.0591285	0.557259	0.752875
Mpnd_S39	0.440344	0.116572	0.251168	0.169363	0.486364	0.438433	-0.270981	0.307482	0.644651
Lifr_S1005	-0.0856374	0.446752	0.470792	-0.105173	0.303947	0.345895	-0.0195353	0.859116	0.822526
Larp1_S830	-0.457091	0.000604351	0.00782332	-0.397897	0.000700945	0.00702892	0.0591932	0.554332	0.750771
Tet1_S734	0.225739	0.137525	0.273425	0.256771	0.0680358	0.1524	0.0310321	0.823188	0.816406
Srsf6_S297	0.0404482	0.726831	0.580821	-0.0356601	0.733438	0.532982	-0.0761083	0.508131	0.7356
Hirip3_S295_S296	-0.0703943	0.654492	0.554625	0.438021	0.00727594	0.0384345	0.508415	0.00549491	0.109782
Pcm1_S1315	0.00176413	0.986173	0.653817	-0.0451189	0.624945	0.493903	-0.0468831	0.642362	0.776686
Brwd1_S1810_S1812	-0.0273441	0.773206	0.596595	-0.126731	0.157157	0.245378	-0.0993874	0.303653	0.642596
Dennd2c_S437	-0.112753	0.350163	0.42235	-0.27937	0.0213443	0.076807	-0.166617	0.17791	0.539148
F2rl1_S385	0.146336	0.228919	0.347174	0.391077	0.00286966	0.0197211	0.244741	0.053451	0.345537
Renbp_S420	0.396348	0.00689604	0.0468267	0.518015	0.000520773	0.0056507	0.121667	0.326645	0.656953
Psmc5_T109	0.0328467	0.708527	0.573899	0.0179715	0.819434	0.559557	-0.0148753	0.863747	0.822944
Rspry1_S50	0.0267504	0.921383	0.638123	-0.0986871	0.692893	0.519652	-0.125438	0.639445	0.776019
Cdv3_S8	-0.377398	0.00175603	0.0177886	-0.29978	0.00383353	0.024373	0.0776186	0.416636	0.697822
Itsn1_T970	0.416586	0.00406229	0.0328338	0.515712	0.00041545	0.00483631	0.0991262	0.392537	0.688685
Syn3_S483	-0.26946	0.0297794	0.120888	-0.0905167	0.366457	0.381191	0.178943	0.124648	0.471968
Kif4_S1230	-0.0495759	0.788717	0.601395	-0.193722	0.266366	0.324617	-0.144146	0.440691	0.709118
Mpp7_S409	-0.127169	0.327724	0.40983	0.0431585	0.70103	0.522239	0.170328	0.188733	0.550613
Sfpq_S33	-0.0520341	0.75657	0.590751	0.103325	0.488345	0.439065	0.155359	0.345335	0.666755
Foxk1_S199_S209	-0.102475	0.420237	0.458533	0.0591115	0.597025	0.483719	0.161586	0.206647	0.568348
Akap12_S1285	-0.422035	0.00806304	0.0523138	-0.0427103	0.713112	0.52621	0.379325	0.0136992	0.184999
Cit_S1348	0.200479	0.0928997	0.223948	0.188752	0.0801847	0.168186	-0.0117277	0.914731	0.832181
Sox12_S151	0.0816332	0.590675	0.531861	-0.139601	0.329737	0.361416	-0.221234	0.158221	0.515733
Sh3bp4_S131	0.197806	0.105645	0.238345	0.00958294	0.926691	0.590102	-0.188223	0.117145	0.460819
Cdc42ep3_S144	0.33805	0.00481734	0.0371063	0.423839	0.000456866	0.00514277	0.085789	0.385752	0.685737
Nop56_S536_T545_T546	0.0285053	0.819068	0.610602	-0.0502069	0.658737	0.506854	-0.0787121	0.524074	0.739942
Rbmy1a1_S88_S89	0.15026	0.28787	0.387027	0.0677618	0.587789	0.480278	-0.0824982	0.546306	0.747295
Plekhm1_S466	-0.136516	0.27566	0.378986	0.128805	0.247565	0.313022	0.265321	0.0454068	0.320285
Brwd1_S1927	-0.136801	0.138742	0.274579	-0.0697568	0.381589	0.388838	0.0670444	0.448437	0.712451
Ppp1r13l_S187	-0.0737371	0.573862	0.525373	-0.0631737	0.590829	0.48128	0.0105634	0.934161	0.835156
Pde4dip_S742	-0.0909836	0.518241	0.503387	0.0924516	0.461733	0.427925	0.183435	0.200447	0.56303
Clip1_S194	-0.161051	0.165388	0.298128	-0.188795	0.0776158	0.16554	-0.0277436	0.802567	0.811317
Cir1_S202	-0.17669	0.0947845	0.226576	-0.175485	0.0674235	0.151685	0.00120547	0.990252	0.843716
Mcm2_S27_S32	0.0998718	0.36818	0.431834	-0.0488088	0.619573	0.491814	-0.148681	0.188707	0.550613
Rps10_S130	-0.333063	0.0064679	0.0448673	-0.169507	0.0822984	0.170804	0.163556	0.127709	0.475861
Mical3_S1216	0.507128	0.000147614	0.00257518	0.695199	3.11602e-06	0.000133713	0.188071	0.0535571	0.345537
Mcph1_S428	-0.334544	0.12287	0.258627	-0.224303	0.22696	0.298468	0.11024	0.59336	0.762859
Ssh1_S9	-0.371352	0.0572728	0.17304	-0.231111	0.158012	0.245872	0.140242	0.440722	0.709118
Pak4_S181	0.369123	0.0235183	0.10493	0.36186	0.0158904	0.0633581	-0.00726298	0.957873	0.838351
Rere_S642	-0.0839257	0.46201	0.47819	0.0940297	0.359564	0.377421	0.177955	0.133427	0.484637
Eef1b_Y182	-0.256011	0.0226969	0.10289	-0.204308	0.0374115	0.107888	0.0517032	0.603057	0.763779
Phldb1_S463	-0.413065	0.0760299	0.201507	-0.559165	0.0132506	0.0563419	-0.1461	0.506856	0.735202
Samd4b_S585	0.00330958	0.98098	0.652395	-0.0485971	0.69975	0.52177	-0.0519067	0.703885	0.79185
Utp18_S201_S202_S206	-0.0998247	0.552233	0.516674	-0.224246	0.1604	0.247619	-0.124421	0.462403	0.718693
Cul4b_T99	0.0539971	0.578136	0.527147	-0.0127809	0.882529	0.577203	-0.066778	0.491548	0.730803
Pprc1_S1363	-0.111825	0.465425	0.480081	-0.202319	0.157833	0.245835	-0.0904947	0.552416	0.75012
Dyrk3_S97	-0.104973	0.35266	0.423332	-0.157647	0.132931	0.224159	-0.0526741	0.634746	0.774584
Psen1_S367_T370	-0.282093	0.155585	0.289964	-0.274688	0.123581	0.215113	0.00740513	0.969043	0.839005
Polr2a_T1919	0.0403985	0.721975	0.578922	-0.0176868	0.862808	0.572446	-0.0580853	0.604356	0.764516
Prrc2c_S1914	1.54873	3.74258e-07	2.4443e-05	0.693655	0.000561161	0.00593377	-0.855078	2.67007e-05	0.00374633
Marcksl1_T85	-0.27315	0.145174	0.281389	-0.459092	0.014745	0.0605567	-0.185942	0.317263	0.650589
Pcif1_S144	0.29097	0.1111	0.244676	0.308263	0.0676049	0.151876	0.0172932	0.914732	0.832181
Pml_S514_S515	0.157769	0.44407	0.469786	0.306614	0.110195	0.201737	0.148845	0.442003	0.709583
Nolc1_S274	0.0471436	0.924112	0.63878	0.0187499	0.966705	0.599998	-0.0283937	0.952701	0.837696
Ppp1r12a_S445	0.31822	0.0767256	0.202762	0.268216	0.0987523	0.189382	-0.0500038	0.750176	0.801296
Fgd6_S583	-0.0634742	0.470504	0.482798	-0.107125	0.187397	0.269738	-0.0436512	0.61613	0.769294
Map3k1_S247	-0.0930988	0.809304	0.607505	-0.238572	0.502445	0.444631	-0.145473	0.708898	0.792823
Polr2a_T1877_T1880_T1885	0.0632946	0.546156	0.514372	-0.356969	0.00271737	0.0189231	-0.420263	0.00173182	0.0556758
Abca2_T2411_S2418	-0.294999	0.0984166	0.230968	-0.114677	0.437654	0.416626	0.180322	0.289254	0.632794
Cdca2_S21	0.0854184	0.464185	0.479411	0.0296502	0.776917	0.547146	-0.0557682	0.621548	0.770849
Akap12_Y353	-0.165439	0.129705	0.264847	-0.741485	5.60332e-06	0.0002094	-0.576046	0.000145222	0.0111883
Srcin1_S588	-0.519687	0.00100532	0.0115628	-0.350445	0.00611296	0.0340868	0.169243	0.177738	0.53899
Tns3_S752	-0.13014	0.426706	0.461672	0.176196	0.233274	0.302909	0.306336	0.0750326	0.39465
Vps72_S127	-0.128515	0.663878	0.558464	0.237234	0.355767	0.375271	0.365749	0.210059	0.570779
Tanc1_T458_S462	-0.112637	0.440845	0.468026	-0.0752153	0.562219	0.469693	0.0374215	0.793108	0.809265
Rrp36_S66	-0.128942	0.153596	0.28806	0.0326062	0.672638	0.512152	0.161548	0.0805291	0.404785
Palm3_T299	-0.157166	0.108094	0.241232	-0.0266195	0.746349	0.536862	0.130546	0.173499	0.534095
Pom121_S416	-0.187536	0.145459	0.281405	-0.16105	0.160416	0.247619	0.0264865	0.828206	0.818239
Ess2_S295	-0.111522	0.271554	0.376923	-0.117865	0.198888	0.278678	-0.00634279	0.948616	0.837635
Sntb2_S75	0.00342037	0.978268	0.651902	0.0411675	0.715099	0.526892	0.0377471	0.757204	0.802485
Brca1_S1152_S1154	0.204948	0.0577172	0.173925	0.0746534	0.411151	0.404076	-0.130294	0.198975	0.562009
Ttc3_S1972	0.0669743	0.576048	0.526459	0.00921423	0.931777	0.591582	-0.0577601	0.622239	0.770997
Fxr2_S543	-0.0889452	0.563537	0.520958	-0.157364	0.270267	0.326363	-0.0684192	0.653956	0.779007
Phrf1_S914_S919	-0.467589	0.0993046	0.231713	-0.365103	0.136742	0.227683	0.102485	0.705181	0.791883
Rsph4a_S395	-0.0324939	0.829823	0.613692	-0.0263974	0.845925	0.567443	0.00609656	0.967055	0.838861
Znf496_S182	-0.0679133	0.526663	0.506506	-0.130553	0.1901	0.271801	-0.0626397	0.556818	0.752613
Trpm7_S1502	0.384987	0.0480196	0.157561	0.833291	0.000202091	0.00281193	0.448303	0.0167528	0.205409
Fam193a_S293_S302	0.683229	0.00285466	0.0255751	0.299167	0.108524	0.200239	-0.384062	0.0413766	0.311011
Arfgap1_S159	-0.180859	0.306013	0.396928	0.0666109	0.65681	0.506253	0.24747	0.157991	0.515733
Bod1l_S1594	-0.61498	0.280621	0.382263	-0.0921905	0.83993	0.565493	0.52279	0.348661	0.668378
Tprg1l_T13	-0.078837	0.629533	0.545751	-0.0380069	0.793722	0.552232	0.0408301	0.797797	0.810293
Tle3_S295_T296	-0.0949331	0.407892	0.452633	-0.307671	0.0103468	0.0480534	-0.212738	0.0807602	0.405121
Pacs1_S428	0.0830856	0.44426	0.469847	0.0634399	0.512581	0.448548	-0.0196457	0.854114	0.822526
Srrm2_S1535_S1537	0.186488	0.371271	0.433854	0.0567663	0.75884	0.54019	-0.129721	0.525941	0.740764
Fam160a2_S529	-0.783514	0.00151934	0.0158353	-0.517512	0.00727545	0.0384345	0.266002	0.19441	0.557881
Casc3_S360	-0.212381	0.0456689	0.153491	-0.0595125	0.490107	0.439657	0.152868	0.129515	0.477881
Map1b_T895	0.00965006	0.947068	0.644273	0.0166317	0.898806	0.582173	0.00698166	0.960715	0.838503
Magoh_S106	-0.033753	0.832002	0.614279	0.087585	0.53704	0.459334	0.121338	0.435796	0.707105
Sik1_S437	0.269888	0.105245	0.23786	-0.0488715	0.739177	0.53475	-0.31876	0.0575417	0.354721
Sltm_S1011	-0.179855	0.209381	0.333531	0.0652282	0.588758	0.480629	0.245083	0.0881152	0.419818
Prrc2b_S562	-0.250177	0.0419059	0.146835	-0.0292971	0.767741	0.543724	0.22088	0.0662709	0.374601
Ndc1_S6	0.0674047	0.76847	0.595211	0.195283	0.346182	0.370541	0.127879	0.559899	0.753867
Fam83h_S948	0.0512172	0.649072	0.552365	0.0498064	0.62231	0.493084	-0.00141076	0.989825	0.843609
Itsn2_S843	0.261307	0.105498	0.23821	0.332297	0.0292422	0.0935116	0.0709899	0.638969	0.775966
Gphn_S270	-0.163888	0.343452	0.418355	-0.0631296	0.675246	0.513068	0.100758	0.548549	0.747968
Lmnb2_T424	-0.17252	0.0853399	0.214618	-0.0762093	0.369986	0.383045	0.0963102	0.312828	0.648192
Chml_S123	-0.0891571	0.423799	0.460509	0.0833422	0.398887	0.397862	0.172499	0.128689	0.476847
Tpr_S2223	1.85696	1.37278e-05	0.000412049	1.18775	0.000388877	0.00459984	-0.669216	0.0104566	0.162924
Acss2_S263	-0.0555791	0.586307	0.530103	0.000844351	0.992571	0.60612	0.0564235	0.578893	0.75921
Hnrnpc_S241_S249	-0.224041	0.130689	0.265994	-0.0595506	0.635589	0.498095	0.16449	0.254025	0.608387
Iws1_S666_T672	-0.479417	0.0218765	0.100652	-0.70444	0.00133998	0.0112995	-0.225023	0.256494	0.610089
Zfp292_S1969_S1975	-0.205726	0.0723506	0.196515	-0.254777	0.0193629	0.0720693	-0.0490511	0.645583	0.777094
Samd8_T35_S52	0.260957	0.138911	0.274608	-0.154374	0.347163	0.371071	-0.415331	0.0265181	0.255894
Eif2b5_S23	0.129986	0.33567	0.41439	0.0924718	0.446696	0.420146	-0.0375138	0.769129	0.804574
Trim28_S689	0.110426	0.358887	0.426966	0.114519	0.290947	0.338497	0.00409288	0.972236	0.83983
Wdr43_S432	0.234617	0.0911848	0.222138	0.393259	0.00525809	0.0306849	0.158642	0.229684	0.586967
Phldb1_S335	-0.0451425	0.662227	0.557725	-0.132371	0.171698	0.257651	-0.0872285	0.402372	0.693538
Sgta_T82_S85	0.042179	0.752398	0.589711	-0.017665	0.883418	0.577431	-0.0598439	0.650646	0.777813
Erf_S433	0.0103749	0.958201	0.647477	-0.0639905	0.722566	0.529307	-0.0743655	0.704249	0.791883
Brwd3_S1760	-0.0661811	0.541271	0.512624	-0.304472	0.00922437	0.0447941	-0.238291	0.0457328	0.321927
Cep350_S2421	0.00202397	0.984734	0.653411	-0.123847	0.211016	0.287406	-0.125871	0.246995	0.602478
Cep350_S2108	0.07769	0.587856	0.530607	-0.083027	0.523959	0.453171	-0.160717	0.269029	0.61935
Kif22_S450_T458	0.0416787	0.791942	0.602227	-0.151051	0.311763	0.350743	-0.19273	0.233955	0.59088
Csnk1a1_T321	0.0409679	0.719766	0.578137	-0.03837	0.710342	0.525551	-0.0793379	0.485123	0.728063
Mcm6_S271	0.294385	0.0267825	0.113162	0.242892	0.0399042	0.11167	-0.0514926	0.653595	0.779007
Fam129a_S699	-0.65653	0.0196424	0.0945172	0.0421006	0.830391	0.56336	0.698631	0.0125457	0.175885
Tnrc18_S1921	0.0137927	0.93407	0.641075	-0.00040793	0.997832	0.607562	-0.0142007	0.930714	0.834097
Kiaa1328_S20	-0.0854326	0.367577	0.431461	-0.243593	0.0124939	0.0542213	-0.15816	0.109924	0.452914
Utp14b_S554	-0.243391	0.019972	0.0955164	-0.164327	0.0642377	0.147885	0.0790635	0.395152	0.689651
Ccdc14_S366	0.151781	0.252718	0.363793	-0.0403769	0.728626	0.531349	-0.192158	0.152623	0.508489
Pask_S117	0.108158	0.512273	0.50073	0.141973	0.343593	0.369034	0.0338156	0.829033	0.81833
Dstn_S3	-0.195136	0.136755	0.272436	-0.109679	0.330944	0.362094	0.0854561	0.492661	0.731071
Dido1_S1198	0.27156	0.0594432	0.176009	0.675652	0.000108864	0.00177988	0.404092	0.00855998	0.144686
Kif20a_S865	-0.259649	0.0842447	0.213386	-0.219761	0.0983461	0.189046	0.0398886	0.775794	0.805662
Mapt_S491_T497	-0.24976	0.0772593	0.203698	-0.375998	0.0077928	0.0400399	-0.126238	0.34974	0.668378
Lrch1_S510	0.192836	0.18158	0.311646	0.123838	0.335444	0.36424	-0.0689974	0.608389	0.76614
Rbm17_S169	-0.248161	0.169566	0.302054	-0.259239	0.114658	0.206483	-0.0110783	0.949172	0.837635
Slc5a5_S581	-0.16084	0.185171	0.31432	0.118585	0.267308	0.325143	0.279425	0.0315427	0.27555
Dync1i2_S91_S95	-0.0834271	0.463743	0.47926	-0.310447	0.0109175	0.049669	-0.22702	0.0654276	0.373325
Tjp2_S411	0.0214231	0.90584	0.634366	0.153874	0.351001	0.373185	0.132451	0.462659	0.718693
Clns1a_S12	-0.0345507	0.719142	0.577869	0.0984101	0.263512	0.32274	0.132961	0.178627	0.539148
Ttc3_S1903	-0.0303052	0.820425	0.611018	0.0315815	0.791427	0.551695	0.0618866	0.63854	0.775966
Tcf20_S1550	0.193493	0.111343	0.244816	0.477395	0.000549504	0.00584647	0.283902	0.0226731	0.2387
Tpr_S2111_S2116	0.0327856	0.800198	0.605179	-0.0269591	0.818266	0.559363	-0.0597447	0.638994	0.775966
Kansl1_S30	0.142984	0.440555	0.467908	0.256566	0.135558	0.226415	0.113582	0.51459	0.737219
Trpm7_T1466	-0.845337	5.51487e-06	0.000200772	-0.697724	9.09108e-06	0.000289759	0.147613	0.193727	0.55696
Arhgap39_S169	-0.0142537	0.906133	0.634366	0.177378	0.117994	0.209248	0.191632	0.123855	0.471353
Racgap1_S204_S207	-0.166919	0.139512	0.275187	-0.223966	0.0365309	0.106515	-0.0570466	0.596847	0.763211
Zfpm1_S681	0.00556382	0.973404	0.65092	-0.0939905	0.540712	0.460976	-0.0995543	0.549209	0.748459
Rest_T953	-0.0243478	0.820055	0.610918	-0.00497207	0.958634	0.59779	0.0193757	0.853749	0.822526
Tcf20_S994	0.197021	0.112168	0.245715	-0.0214415	0.839357	0.565358	-0.218463	0.079659	0.403077
Vcpip1_S1196	0.195426	0.444145	0.469786	0.273675	0.241238	0.30872	0.0782487	0.743811	0.800419
Mff_S131	-0.606478	0.168385	0.301026	-0.479433	0.209713	0.286571	0.127045	0.768253	0.804478
Srrm2_S1338	-0.336188	0.592835	0.532846	-0.500236	0.382404	0.389372	-0.164048	0.794942	0.809783
Gpatch2_S515	-0.152229	0.129458	0.264735	-0.18222	0.0510571	0.129229	-0.0299915	0.752396	0.80151
Hspd1_S488	0.11666	0.273346	0.378272	0.188414	0.0617437	0.144549	0.0717543	0.486598	0.728407
Trim24_S1026_S1029	-0.0497968	0.705141	0.572865	-0.136335	0.264264	0.323222	-0.0865383	0.511007	0.736392
Supt6h_T1532	0.0698575	0.456951	0.474883	0.0890167	0.296736	0.342088	0.0191592	0.8342	0.81931
Vim_S56	0.010194	0.928304	0.639824	0.083837	0.414792	0.405641	0.073643	0.509677	0.735982
Atrx_S669_T672	-0.246898	0.054754	0.169233	-0.312799	0.0112977	0.0508412	-0.065901	0.578231	0.75921
Arid3a_S78	0.237678	0.0511466	0.162927	0.0414536	0.685972	0.51726	-0.196224	0.0909552	0.426439
Klc4_S590	-0.263172	0.227288	0.346393	0.154872	0.390876	0.393766	0.418043	0.0588269	0.357411
Ahdc1_S864	0.422533	0.00216171	0.0206629	0.136296	0.191302	0.272878	-0.286237	0.0179529	0.213473
Chd2_S1333	-0.368925	0.368681	0.43211	-0.189972	0.599348	0.484595	0.178952	0.658053	0.77922
Med23_S1351	0.140554	0.481086	0.487872	0.131287	0.467037	0.430416	-0.00926616	0.960985	0.838503
Kansl1_S1013	-0.344079	0.0113961	0.0656817	-0.0579488	0.564033	0.470095	0.28613	0.0265233	0.255894
Tbx3_S438	-0.19264	0.407996	0.452675	0.207303	0.299165	0.343213	0.399943	0.0872849	0.418006
Znf513_S540	-0.170374	0.580582	0.528252	-0.0249853	0.926833	0.590102	0.145389	0.633242	0.77456
Pkp4_S446	0.205784	0.0910763	0.222051	0.356697	0.0042464	0.0262986	0.150913	0.186373	0.547858
Polr2m_S362_S363	-0.0728297	0.618209	0.541032	-0.185293	0.175696	0.260884	-0.112463	0.444256	0.709769
Tp53bp2_S555	0.386865	0.0439257	0.150806	0.291608	0.0895755	0.179448	-0.0952574	0.560239	0.753902
Smn1_S25	0.0669578	0.46788	0.481468	0.00212635	0.979315	0.603314	-0.0648314	0.477047	0.724249
Parg_S256_S259	-0.371512	0.00857703	0.054644	-0.643299	8.49793e-05	0.00148416	-0.271788	0.043939	0.316224
Rfc1_S365	-0.230954	0.0320383	0.126218	-0.344716	0.00180123	0.0140629	-0.113762	0.252422	0.607173
Zmym4_S1543_S1548	-0.0275369	0.829738	0.613692	0.00657566	0.954192	0.597062	0.0341125	0.785349	0.808076
Eloa_S125	0.0320829	0.954075	0.646527	0.196204	0.690068	0.518988	0.164121	0.757408	0.802503
Myh14_S1973	-0.445332	0.028225	0.116677	-0.300898	0.0754858	0.162884	0.144435	0.434376	0.706117
Fkbp4_T46	-0.202901	0.074389	0.199369	-0.160944	0.107277	0.198643	0.0419569	0.689973	0.788653
Kif2c_S76	-0.00639209	0.96196	0.648104	0.00493028	0.967341	0.600264	0.0113224	0.930905	0.834097
Sart1_S795	-0.00472178	0.970611	0.650349	0.00417423	0.97109	0.601179	0.00889601	0.943455	0.837229
Xrcc1_S484	0.0164545	0.901404	0.633908	0.0652836	0.585542	0.479419	0.0488291	0.70566	0.791964
Ranbp3_S277_S281	0.0412814	0.750517	0.589147	0.207983	0.0926114	0.182752	0.166701	0.207496	0.568872
Birc6_S3974	0.0662893	0.531376	0.508705	0.305796	0.00665435	0.0361671	0.239507	0.0385382	0.301528
Camsap3_S555	0.396586	0.0115476	0.0661736	0.576022	0.00047092	0.00523728	0.179436	0.182706	0.543182
Map3k1_S915	-0.324007	0.010958	0.0640093	-0.232262	0.0317772	0.0980688	0.0917449	0.405259	0.694979
Mtcl1_S277_S282	-0.451166	0.00412524	0.0331868	-0.406086	0.00377716	0.0241124	0.0450798	0.728189	0.796665
Psip1_S118	-0.089276	0.794305	0.603043	0.276543	0.373056	0.384901	0.365819	0.295107	0.636279
Hadh_S13	0.903855	5.1546e-05	0.00114988	0.219774	0.114435	0.206301	-0.684082	0.00047559	0.023317
Cobll1_S896	-0.0572317	0.547155	0.514488	0.0420898	0.619153	0.491755	0.0993215	0.301157	0.641024
Arid1b_S1766	-0.112483	0.221257	0.342051	-0.0285598	0.719257	0.528359	0.0839228	0.351362	0.669616
Gps1_S463	-0.109595	0.425688	0.461163	-0.226837	0.0836693	0.172371	-0.117242	0.394924	0.689651
Psip1_S520	-0.0132827	0.926519	0.639517	-0.303022	0.0351852	0.104003	-0.289739	0.0642343	0.371204
Adrm1_T217_S220	-0.0116047	0.933433	0.640878	-0.181594	0.16606	0.252989	-0.169989	0.236079	0.593241
Zfhx2_S22	-0.0193736	0.884518	0.629331	0.343411	0.0125593	0.0543381	0.362785	0.0159489	0.200134
Fbxo42_S365_S373	0.765895	0.000227137	0.00365805	0.692869	0.000274041	0.00355731	-0.0730257	0.573868	0.757962
Ccnt2_S596	0.228561	0.152004	0.28648	0.332448	0.0295072	0.0941331	0.103887	0.490527	0.730462
C2cd2_S581	0.15325	0.323564	0.407618	0.112445	0.41586	0.406118	-0.0408048	0.786874	0.808178
Dido1_T1579	0.0191007	0.896975	0.632652	0.0787937	0.553836	0.466962	0.059693	0.678573	0.784419
Trim44_S322_S325	-0.365414	0.0206846	0.0973681	-0.105986	0.388485	0.392432	0.259428	0.0794717	0.402539
Phrf1_S919	-0.138304	0.432311	0.464044	-0.138944	0.381313	0.388713	-0.000640083	0.997032	0.84461
Ythdf2_S419	-0.171065	0.164483	0.297811	-0.139583	0.200264	0.27952	0.0314822	0.787057	0.808178
Palm_S345	-0.282916	0.00774942	0.0507478	-0.035887	0.652853	0.504974	0.247029	0.0160376	0.200691
Rnf168_S185	-0.0128169	0.888835	0.630478	0.0012022	0.988307	0.60513	0.0140191	0.878132	0.826457
Slc20a2_S405	-0.212199	0.165083	0.29791	0.131078	0.324567	0.358814	0.343277	0.0343584	0.285385
Garem1_S700	0.157578	0.161256	0.29448	0.0550243	0.572666	0.473312	-0.102554	0.343168	0.665724
Plin3_S106	0.0784137	0.652517	0.553809	-0.0367432	0.81751	0.559196	-0.115157	0.499974	0.73363
Fscn1_S38	-0.0067179	0.949455	0.64512	0.04866	0.609839	0.489194	0.0553779	0.602723	0.763779
Pphln1_S219_S228	0.0559294	0.617524	0.540832	-0.0228214	0.821543	0.560175	-0.0787508	0.475847	0.723085
Kiaa1522_S518_S520	-0.55927	0.00116582	0.0128733	-0.242312	0.0511697	0.129358	0.316958	0.0316314	0.275797
Prdx2_S11	0.0993327	0.417018	0.457833	0.0546967	0.617124	0.49126	-0.0446359	0.70626	0.792084
Ubap2_Y876	-0.107831	0.403812	0.450533	-0.100795	0.384235	0.390048	0.00703577	0.95536	0.838351
Tbc1d15_S662	-0.238224	0.0375073	0.138212	-0.155102	0.111648	0.203622	0.083122	0.425007	0.700818
Fxr1_S643	0.151079	0.268588	0.374989	0.11549	0.34356	0.369034	-0.0355888	0.785316	0.808076
Phc1_S893_S906	0.647145	0.00177011	0.0179173	0.702602	0.000492718	0.00542455	0.0554572	0.700531	0.791048
Kmt2d_S1562	0.203889	0.267124	0.37379	0.251525	0.137263	0.228266	0.0476361	0.779503	0.807007
Cdca7l_S183	-0.0393256	0.882115	0.628875	0.206406	0.381369	0.388713	0.245732	0.341343	0.66468
Slc20a1_S269	-0.19364	0.123334	0.259023	-0.116171	0.285614	0.335231	0.0774688	0.516391	0.73822
Cacna1a_S2273	-0.414098	0.00316584	0.0274487	-0.2559	0.0231791	0.0807298	0.158198	0.17908	0.539348
Akap12_T20_S22	-0.16397	0.421121	0.458805	-0.199248	0.282513	0.33352	-0.0352782	0.860507	0.822526
Smarcc2_S283	-0.0978839	0.413135	0.455613	0.00103837	0.992078	0.606082	0.0989223	0.399317	0.692286
Dnajc14_T95_S97_S100	0.320479	0.0610041	0.178934	0.11348	0.444571	0.419688	-0.206999	0.186157	0.547858
Srrm2_S851	-0.0679415	0.712752	0.575521	0.103011	0.529536	0.45585	0.170953	0.347448	0.667767
Slc20a2_S324	0.305548	0.0442743	0.151268	0.362043	0.0125611	0.0543381	0.0564943	0.661706	0.779855
Dapk3_S313	-0.317399	0.00728788	0.0485415	-0.163605	0.0842739	0.173113	0.153795	0.139338	0.493101
Eme1_S58	0.353045	0.0337707	0.129894	0.173186	0.22753	0.298739	-0.179859	0.218495	0.578951
Trim24_S39	0.0979049	0.366283	0.430919	-0.0751042	0.446044	0.419968	-0.173009	0.119833	0.464073
Golga5_S150_S152	0.653939	0.000104165	0.00198031	0.775729	9.27127e-06	0.00029359	0.121791	0.247404	0.602889
Ncor1_S1154	0.132154	0.382795	0.439536	0.0717562	0.596959	0.483719	-0.0603982	0.678325	0.784365
Zranb2_S83	-0.137668	0.315946	0.40317	-0.0244387	0.836403	0.564522	0.113229	0.396375	0.690171
Thap4_S272	-0.0189435	0.886463	0.629754	0.128471	0.287484	0.336201	0.147414	0.265216	0.616002
Pde4a_S147_S152	0.0421931	0.756647	0.590771	0.187909	0.141472	0.23184	0.145716	0.291963	0.634569
Cep85_T760	-0.0555024	0.770839	0.595726	0.0880316	0.601703	0.485385	0.143534	0.439752	0.708803
Kiaa1109_S1196	-0.179517	0.337682	0.415329	-0.0689273	0.670663	0.51162	0.11059	0.541964	0.746281
Tln2_S728	-0.0780122	0.565011	0.521728	0.108269	0.367731	0.381655	0.186281	0.170076	0.530603
Cep162_S163	0.0584636	0.640189	0.549504	0.0787179	0.485718	0.438273	0.0202543	0.868847	0.824621
Gab1_S402	-0.391436	0.00399337	0.032437	0.0839014	0.398012	0.397389	0.475337	0.00102444	0.0385743
Dock1_S1761	-0.173724	0.251671	0.363273	0.00435417	0.973151	0.601816	0.178079	0.232486	0.589712
Dip2b_S9	0.151012	0.103179	0.235882	-0.0745858	0.35108	0.37319	-0.225598	0.0220118	0.234594
Cpeb3_S194	-0.144635	0.198221	0.325406	-0.284776	0.0124742	0.0542213	-0.140142	0.21261	0.573583
Map1b_S1251	-0.192691	0.16534	0.298084	-0.368638	0.010156	0.0476642	-0.175947	0.208407	0.570064
Mtrex_S83	-0.0326978	0.770971	0.595755	0.0393216	0.695719	0.520506	0.0720194	0.521008	0.739327
Mtmr3_S786	-0.13031	0.347417	0.420497	-0.230871	0.0825413	0.171073	-0.100561	0.465117	0.719448
Sik3_S514_T518	-0.084395	0.554852	0.517606	-0.163456	0.220999	0.295189	-0.0790605	0.576783	0.758545
Tceal8_S58	-0.000800845	0.995997	0.655729	0.296617	0.0527005	0.131596	0.297418	0.0719848	0.387449
Mapk8ip3_S366	-0.114321	0.418295	0.458156	0.0155684	0.900294	0.582542	0.12989	0.358229	0.671685
Mybbp1a_S1244	0.103125	0.502505	0.49714	-0.00590771	0.966184	0.599857	-0.109033	0.467439	0.720247
Alkbh3_S28	-0.225448	0.291183	0.388458	-0.108423	0.555997	0.467503	0.117025	0.572795	0.75755
Irf2bpl_S636_S638	-0.0142894	0.948694	0.644873	-0.061265	0.760638	0.540926	-0.0469756	0.829171	0.81837
Eif3j2_S132	-0.204496	0.032057	0.126254	-0.0752248	0.333846	0.363489	0.129271	0.148484	0.504679
Fanci_S555	-0.066991	0.734681	0.58372	-0.349891	0.0785219	0.16662	-0.2829	0.178019	0.539148
Morc2a_T834	-0.0304084	0.816856	0.609938	-0.0466376	0.693646	0.519874	-0.0162292	0.900128	0.831035
Rnf213_S2234	0.48855	0.000935143	0.0109199	0.38461	0.00260629	0.0183836	-0.10394	0.338859	0.663728
Sall1_S852	0.290525	0.0118581	0.0673126	0.333036	0.00276942	0.0191966	0.0425117	0.658374	0.77922
Psen2_S22_S25	0.0328484	0.775946	0.597348	0.00598746	0.953874	0.597062	-0.0268609	0.813862	0.814366
Pola1_S215	0.534981	0.011144	0.0646876	0.786951	0.000403744	0.00473527	0.25197	0.172273	0.532468
C2cd2l_S662	0.178664	0.206888	0.33194	0.0115246	0.926746	0.590102	-0.167139	0.224229	0.583463
Saal1_S6_S14	0.216412	0.238405	0.354864	0.145226	0.380485	0.388338	-0.0711855	0.67621	0.783809
Pawr_S254	0.0453004	0.672969	0.561506	0.0452706	0.638432	0.498819	-2.98173e-05	0.999775	0.844641
Ubap2l_S487	-0.478218	0.279352	0.38158	-0.647349	0.119057	0.210468	-0.169131	0.708778	0.792823
Wwc2_S460	0.287495	0.188013	0.316705	-0.00882761	0.964343	0.599462	-0.296323	0.165279	0.52562
Phf14_T280_S283	0.0143946	0.902922	0.634015	-0.273512	0.0247024	0.0840407	-0.287906	0.0300639	0.26979
Sec62_T375	-0.0922694	0.420865	0.458805	-0.128476	0.222753	0.296158	-0.0362068	0.746796	0.800753
Kif5b_S819	-0.506135	0.0029421	0.0261135	-0.461288	0.00243129	0.0175084	0.0448472	0.746143	0.800681
Cmtr1_S50_S52	-0.176553	0.168132	0.300825	-0.279355	0.0259015	0.0869163	-0.102802	0.410812	0.696098
Khnyn_S214	1.17707	8.03338e-07	4.22705e-05	0.823824	9.41823e-06	0.000294539	-0.353243	0.0111589	0.168071
Ptpn11_S562	0.146724	0.25529	0.365694	0.187977	0.115578	0.207354	0.0412531	0.730307	0.797035
Shroom2_S1041_S1043	-0.0282313	0.743817	0.587021	0.0830054	0.293841	0.340083	0.111237	0.212343	0.573583
Rbbp6_S1699	-0.122894	0.471187	0.483111	0.266987	0.0828565	0.17146	0.389881	0.0294988	0.268619
Hnrnpc_S306	0.186108	0.403025	0.450136	0.646567	0.00473312	0.0284703	0.460459	0.036348	0.293281
Srrm1_T712_S714	-0.304861	0.0373291	0.137856	-0.213133	0.0895551	0.179448	0.0917283	0.490623	0.730462
Dnmt3a_S239_T257	0.101121	0.571797	0.52476	-0.257106	0.147724	0.236818	-0.358227	0.0645285	0.371641
Tsc1_S562	0.204195	0.177687	0.308861	0.0958115	0.477061	0.434572	-0.108384	0.444286	0.709769
Map7_S181	-0.424991	0.02605	0.111357	-0.756894	0.000358869	0.00435321	-0.331903	0.0719783	0.387449
Lrrfip1_S614	-0.0245437	0.816377	0.609918	0.237674	0.0256396	0.0862536	0.262217	0.0268241	0.257385
Epc1_T532_S534	0.0385395	0.785471	0.600156	-0.113992	0.385258	0.390693	-0.152532	0.288887	0.63256
Exosc2_S124	-0.14629	0.25227	0.363593	-0.0998393	0.375994	0.386309	0.0464502	0.70755	0.792461
Ssrp1_S667	0.0408303	0.744048	0.587021	0.139787	0.225845	0.297859	0.0989565	0.424256	0.70046
Spen_S1395_S1397	-0.162455	0.110315	0.243626	-0.0293949	0.730674	0.532032	0.13306	0.179371	0.53964
Map2_T1609	-0.228437	0.0923108	0.223509	0.0266022	0.810398	0.557191	0.255039	0.0600425	0.359918
Cdt1_S30	-0.267464	0.0922116	0.223425	-0.0380082	0.768403	0.543957	0.229455	0.136005	0.488039
Socs6_S104	0.0260716	0.789271	0.601473	-0.0615564	0.489117	0.439297	-0.087628	0.372145	0.678626
Sipa1l3_T1698_S1705	0.115481	0.227335	0.34642	0.186475	0.0415992	0.114287	0.0709938	0.44263	0.709635
Srrm2_S778	-0.0120498	0.919625	0.637653	0.00214815	0.983972	0.60432	0.0141979	0.904766	0.831321
Mypn_S252_S253	0.0554469	0.756724	0.590796	-0.114823	0.491415	0.44031	-0.17027	0.34508	0.666755
Q922M7_S193	0.907338	3.19912e-05	0.000798047	0.690271	0.00018887	0.00267696	-0.217067	0.0976018	0.434899
Nes_S1837	0.129435	0.258479	0.36787	0.25736	0.0223603	0.0789291	0.127925	0.245351	0.601323
Eif3b_T74_S79	-0.826499	0.275961	0.379294	-0.942515	0.174415	0.25985	-0.116016	0.884548	0.82829
Arfgef1_S393_S394	0.101596	0.260312	0.369065	0.0568044	0.475695	0.433849	-0.0447912	0.607491	0.765932
Kdm2b_S885	0.0392284	0.708046	0.573746	0.0555942	0.555987	0.467503	0.0163657	0.87394	0.825519
Talpid3_T1123_T1131	0.115421	0.38314	0.439757	-0.00965465	0.935089	0.592515	-0.125076	0.33673	0.663311
Ppp1r14b_S32	0.0707949	0.594114	0.533121	-0.0400364	0.740597	0.535117	-0.110831	0.398596	0.691775
Virma_S584	-0.0644155	0.562541	0.520602	-0.0802623	0.425359	0.410332	-0.0158469	0.884567	0.82829
Incenp_S862	-0.243173	0.203098	0.329058	0.429843	0.0135813	0.0573364	0.673016	0.00208425	0.0634938
Pms2_S403	-0.0110048	0.942579	0.64328	-0.0609504	0.659088	0.506854	-0.0499457	0.742001	0.80018
Jmjd1c_S191_S194_S197	-0.0670234	0.533825	0.509793	-0.0218408	0.819246	0.559527	0.0451827	0.668634	0.781757
Pou5f1_S100	0.02199	0.825533	0.612767	-0.0584595	0.517485	0.450355	-0.0804496	0.424696	0.700659
Qdpr_S56	0.0551111	0.666089	0.559203	-0.0799372	0.490185	0.439657	-0.135048	0.298216	0.63919
Polr3g_S135	0.16243	0.442969	0.469054	0.0936923	0.624361	0.493697	-0.0687379	0.733537	0.798095
Thrap3_T870	-0.0433332	0.641768	0.550011	-0.184768	0.0449595	0.119693	-0.141435	0.146181	0.502622
Ep400_S315	-0.0363837	0.899527	0.633198	-0.345824	0.217381	0.292629	-0.309441	0.303843	0.642596
Dtl_T507_S509_T515	0.00437649	0.965752	0.648903	0.143716	0.133713	0.22491	0.139339	0.181233	0.541637
Rps6kc1_S577	0.145217	0.182404	0.312216	0.180478	0.075116	0.162279	0.0352618	0.726003	0.796324
Trim28_S752	-0.0712777	0.563097	0.520777	-0.0340958	0.755739	0.539127	0.037182	0.756941	0.802485
Gon4l_S1412	0.00515561	0.961788	0.648079	-0.102555	0.3014	0.344379	-0.10771	0.326271	0.656885
Bin3_S248	-0.0759108	0.55356	0.517072	-0.0183523	0.871562	0.574611	0.0575585	0.64711	0.777094
Zdbf2_S1596	0.522075	0.000434805	0.00606989	0.335765	0.00527531	0.0307556	-0.18631	0.0897456	0.423722
Sall4_S759	0.473348	0.0121729	0.0686373	0.104455	0.503991	0.445152	-0.368893	0.0327589	0.279317
Cep350_S1920	0.136196	0.534602	0.509886	-0.0271114	0.892604	0.580667	-0.163308	0.448929	0.712624
Baz2a_S1377_S1381	0.163425	0.16904	0.301368	0.104241	0.322399	0.357626	-0.0591849	0.593839	0.763018
Znf687_S254	-0.12475	0.502509	0.49714	-0.141528	0.400268	0.398359	-0.0167779	0.926974	0.83351
Cep63_S278	0.0299924	0.767836	0.595016	-0.0423193	0.645825	0.501933	-0.0723117	0.47535	0.722926
Rrp1b_S336	0.104049	0.434728	0.465102	0.324096	0.0159859	0.0636334	0.220046	0.103193	0.442863
Add1_T358_S366	-0.0813739	0.497015	0.495519	0.00287314	0.978243	0.602925	0.0842471	0.47228	0.721345
Ctdspl2_S13	0.12072	0.465094	0.479855	0.0230678	0.877565	0.575918	-0.0976522	0.540632	0.746281
Scaf1_S579	-0.192263	0.409525	0.453674	-0.251208	0.238858	0.307112	-0.0589447	0.797868	0.810293
Nipbl_T2661_S2666	-0.00446599	0.977403	0.651644	-0.221942	0.144463	0.234407	-0.217476	0.185469	0.547213
Prrc2a_T825	0.0112794	0.951651	0.645869	-0.087432	0.609827	0.489194	-0.0987115	0.593287	0.762859
Zc3hav1_S490	-0.205481	0.0924916	0.22377	-0.086119	0.403024	0.399801	0.119362	0.303914	0.642596
Dync1i2_S98	0.34321	0.0894336	0.220326	0.302471	0.0993196	0.189933	-0.0407388	0.817441	0.815561
Ncapd2_S1320	2.46007	4.5861e-08	5.62307e-06	1.79281	4.61113e-07	3.24282e-05	-0.667259	0.00295107	0.0756703
Map4k4_S836_T840	-0.490484	0.00135761	0.0145822	-0.367269	0.00433206	0.0266244	0.123215	0.308744	0.645212
Vamp2_S80	-0.156646	0.261873	0.370148	-0.174472	0.170039	0.256633	-0.0178259	0.894932	0.829919
Tesk2_S456_S460	0.192256	0.109108	0.242424	-0.0347521	0.738222	0.534525	-0.227008	0.0604604	0.361128
Hdgf_S202	0.101153	0.507742	0.498882	0.0747132	0.585807	0.479571	-0.0264401	0.858368	0.822526
Rbm48_S248	0.28078	0.0923137	0.223509	0.194396	0.184459	0.267621	-0.0863836	0.575434	0.758177
Gemin5_S1414	0.111604	0.496852	0.495457	0.0232417	0.875782	0.575391	-0.0883627	0.578174	0.75921
Znf106_T934	0.32104	0.0267337	0.113103	0.145579	0.237959	0.306522	-0.175461	0.170744	0.531049
Lrch1_S518	-0.117866	0.551055	0.515953	0.408024	0.0276442	0.0905175	0.52589	0.0137484	0.185162
Gon4l_T1467	-0.46525	0.011879	0.0673335	-0.157415	0.256635	0.318915	0.307834	0.0704776	0.384711
Hirip3_T367	-0.115565	0.35121	0.422788	-0.138044	0.221969	0.295729	-0.0224793	0.852362	0.822526
Mef2a_S406	0.0808831	0.615781	0.540499	0.18601	0.209532	0.286437	0.105127	0.496433	0.732816
Cep170b_S981_T992	-0.0893752	0.459511	0.476439	0.0745453	0.485038	0.438103	0.163921	0.178674	0.539181
Ice1_S1173	0.017024	0.861027	0.622741	-0.07892	0.376245	0.386502	-0.095944	0.331118	0.660952
Rpp21_S149	-0.280571	0.071438	0.194993	-0.259663	0.0627159	0.145635	0.0209085	0.884768	0.82829
Mbd6_S203	-0.266624	0.183403	0.312938	-0.371803	0.0518167	0.1302	-0.105179	0.593123	0.762859
Hivep1_S1683	0.213964	0.0389098	0.140982	0.217383	0.0225226	0.0792693	0.00341899	0.970316	0.839328
Gpatch4_S194	0.00148629	0.991804	0.654933	-0.0174067	0.893855	0.580932	-0.018893	0.893967	0.829557
Znf280d_S818	-0.0680991	0.655742	0.55516	-0.0811827	0.555431	0.467391	-0.0130835	0.930859	0.834097
Kat6b_T1298	-0.0116457	0.94483	0.643564	0.179472	0.245933	0.311667	0.191118	0.263167	0.614743
Irs2_S727_S728	0.0221546	0.887957	0.630289	-0.113274	0.437471	0.416606	-0.135428	0.392828	0.688685
Exoc1_S473	-0.149492	0.209903	0.333695	-0.0205609	0.841261	0.565888	0.128931	0.274298	0.6234
Hspa12a_S23_S24	0.115774	0.597771	0.534287	-0.00116354	0.995365	0.606858	-0.116938	0.5861	0.760881
Chd4_T1533_T1535_T1542	-0.194279	0.306968	0.397729	0.165815	0.313418	0.351749	0.360094	0.0655282	0.373591
Akap12_S637	0.27156	0.0479371	0.157489	0.115336	0.326429	0.3596	-0.156225	0.210789	0.571713
Ankrd26_S239_S243	-0.240782	0.0581794	0.174621	-0.213413	0.0597464	0.142085	0.0273686	0.814199	0.814486
Gemin5_S48	-0.219421	0.0750823	0.200465	0.0509409	0.610119	0.489318	0.270362	0.0305322	0.271868
Nop53_S174	-0.00331936	0.970865	0.650451	-0.0644014	0.435476	0.415764	-0.061082	0.505204	0.735026
Fbxo42_S365_T378	0.278069	0.104878	0.237639	0.0994734	0.510491	0.447906	-0.178596	0.261158	0.613606
Aftph_S130	-0.075493	0.39331	0.444906	-0.103017	0.20304	0.281545	-0.0275237	0.751566	0.801489
Nelfa_T157	-0.160804	0.160739	0.294114	-0.0791619	0.424511	0.409941	0.0816421	0.459371	0.717649
Lmnb2_S427	-0.116039	0.219186	0.340756	-0.0225881	0.781253	0.548712	0.0934511	0.311691	0.647213
Arhgef12_S190	0.71089	0.00179103	0.0180587	0.731186	0.000716478	0.0071371	0.020296	0.903461	0.831091
Wapl_S388_T396	-0.248842	0.0590945	0.175552	-0.555508	0.000365311	0.00440031	-0.306666	0.0286689	0.264951
Cnot3_S539	-0.348907	0.017728	0.0885839	-0.0704572	0.529691	0.455889	0.27845	0.0457939	0.321942
Rps6kc1_S634	0.0140726	0.899224	0.633198	-0.0933247	0.363546	0.379844	-0.107397	0.339451	0.663728
Abl2_S819_S822	0.230154	0.178988	0.310004	-0.0487992	0.744199	0.535941	-0.278953	0.107133	0.448902
Brat1_S743_S748	0.10061	0.49489	0.494536	0.0166714	0.900097	0.582542	-0.083939	0.558152	0.75336
Pdap1_S176	0.713358	1.74889e-05	0.000487766	0.242955	0.0198787	0.0735342	-0.470403	0.000552076	0.0256804
Utp15_T515	-0.16175	0.084877	0.214083	-0.0266258	0.733167	0.532949	0.135124	0.140196	0.494051
Prpf3_S133	-0.171415	0.148998	0.284334	-0.0248467	0.805464	0.556095	0.146568	0.209705	0.570304
Hbs1l_T229	0.0135269	0.931145	0.640481	0.0830682	0.555337	0.467353	0.0695413	0.646867	0.777094
Ppp1r1a_S67	-0.233538	0.125881	0.261662	-0.169357	0.205233	0.283253	0.0641809	0.656939	0.77922
Epb41l2_S492	-0.0624758	0.521779	0.504739	-0.00370959	0.965736	0.599836	0.0587662	0.544505	0.747006
Arhgef2_S174	-0.419876	0.000492174	0.00669225	-0.78544	7.42562e-07	4.53578e-05	-0.365564	0.00159051	0.0527593
Dclre1a_S574_S578	-0.0458996	0.708672	0.573929	-0.00664144	0.951675	0.596759	0.0392582	0.745217	0.800681
Hmgcr_S356	0.0433419	0.688403	0.566697	-0.0912414	0.356393	0.375587	-0.134583	0.225552	0.584084
Mavs_S152	1.27997	3.68359e-05	0.000903297	1.64592	1.3478e-06	7.02099e-05	0.365951	0.0627033	0.367091
Bahcc1_T2256	0.129771	0.22303	0.343607	0.229841	0.0267021	0.0887121	0.100069	0.335929	0.663311
Map4k4_S794_S795	0.0772621	0.613293	0.539361	0.0802459	0.560819	0.469158	0.00298376	0.983798	0.842168
Ldb1_S410	-0.0489049	0.648634	0.552258	-0.0395123	0.681054	0.515426	0.00939251	0.929277	0.834097
Pak1ip1_S344	-0.193198	0.164707	0.297811	-0.218459	0.0873365	0.177017	-0.0252611	0.849046	0.822526
Ranbp2_S2124	0.0829392	0.41346	0.455733	0.0374269	0.67908	0.514714	-0.0455123	0.643567	0.777045
Ilf3_T592	-0.105936	0.620625	0.542188	-0.180006	0.361148	0.378324	-0.0740696	0.728538	0.796753
Usp9x_S588	0.120965	0.561385	0.520456	0.120546	0.523322	0.453011	-0.000418526	0.99832	0.84461
Ctdp1_S459	-0.0418884	0.696625	0.56957	-0.192599	0.0685763	0.153042	-0.150711	0.176672	0.53742
Depdc1a_S561	-0.0947028	0.432711	0.464243	-0.154522	0.167437	0.254301	-0.059819	0.61595	0.769256
Eda2r_S265_S268	0.187318	0.133644	0.269181	0.00894177	0.93411	0.592351	-0.178376	0.14417	0.500369
Epn1_S434	0.0794311	0.584605	0.529846	0.175645	0.190747	0.272462	0.0962135	0.493943	0.731249
Hps5_S534	-0.70676	0.00017001	0.00289972	-0.368377	0.00678933	0.0367498	0.338383	0.0224299	0.236737
Znf687_S374	-0.0323322	0.841435	0.617458	0.344618	0.0272281	0.0898148	0.37695	0.027319	0.259568
Peak1_S691	-0.166352	0.292187	0.389166	-0.216989	0.135841	0.226685	-0.0506371	0.742524	0.800321
Nop56_S543	-0.137966	0.260559	0.369213	-0.0426147	0.689373	0.518825	0.0953512	0.427586	0.702145
Tbc1d10a_S18	-0.0208543	0.863246	0.623301	0.0729186	0.504313	0.445267	0.0937729	0.439096	0.708518
Dync1li2_S194	0.0979399	0.366983	0.431247	0.0255637	0.791184	0.551659	-0.0723762	0.492985	0.731071
Chaf1b_T426	-0.402639	0.294291	0.390427	-0.409165	0.236814	0.305778	-0.00652567	0.986327	0.842819
Adgrb1_S1467	-0.242713	0.0882209	0.218648	-0.152813	0.213101	0.289205	0.0898997	0.501422	0.734089
Cdk12_S333	-0.0802537	0.424852	0.46078	-0.0737761	0.412597	0.404606	0.00647755	0.947795	0.837635
Dido1_S1336	0.246308	0.0234382	0.104717	0.287948	0.00564659	0.0323559	0.0416398	0.660915	0.779855
Slirp_S105	0.0788715	0.769451	0.595376	0.505531	0.0461427	0.121685	0.42666	0.105602	0.446289
Fam193a_S1170	0.0632926	0.678875	0.563135	0.140989	0.311445	0.35055	0.077696	0.596476	0.763151
Msh3_S8	-0.294468	0.21878	0.340409	-0.055741	0.780436	0.548394	0.238727	0.30577	0.643528
Anln_S531	-0.208579	0.0776475	0.204326	-0.261683	0.0198382	0.0734294	-0.0531041	0.630184	0.773523
Shroom3_S212_S238	0.566679	0.00214697	0.0206083	0.460285	0.00472719	0.0284703	-0.106394	0.440767	0.709118
Klhdc4_S418_S420_S423	-0.0431993	0.741108	0.586139	0.106323	0.366356	0.381191	0.149522	0.253155	0.607627
Arhgap39_S362	-0.22358	0.0595766	0.176259	-0.148622	0.145116	0.234992	0.0749575	0.494055	0.731278
Heatr6_S675	-0.0510675	0.660976	0.557338	0.0413994	0.689482	0.518839	0.0924669	0.422197	0.699757
Mdc1_S1424	-0.0323341	0.812066	0.608422	-0.041615	0.73452	0.533353	-0.00928093	0.944449	0.837324
Tpx2_S737	-0.223043	0.167701	0.30054	0.0538645	0.686041	0.51726	0.276907	0.0856022	0.413869
Eps8_S25	-0.0585762	0.725153	0.580388	-0.175981	0.260067	0.320741	-0.117405	0.482622	0.726534
Limk1_S298_S310	-1.03358	0.000162304	0.00278608	-0.663794	0.00139022	0.0115456	0.369784	0.0760853	0.396763
Map4_T658	0.281158	0.0225859	0.10272	0.347027	0.00392802	0.0247388	0.0658687	0.528593	0.741563
Fcho2_S487_S495	-0.0187709	0.897662	0.632926	0.0184269	0.887776	0.578851	0.0371978	0.793339	0.809265
Fip1l1_S487	0.258521	0.356519	0.425674	0.152503	0.547922	0.464373	-0.106018	0.686973	0.787025
Pds5a_S1231	-0.0777366	0.483478	0.489038	-0.14372	0.164717	0.251598	-0.0659838	0.548689	0.748036
Cit_T1371	-0.168426	0.179181	0.310114	-0.116094	0.292214	0.338954	0.0523321	0.66374	0.78008
Orc1_S258	0.00491283	0.9589	0.64761	-0.235917	0.0174544	0.0673058	-0.24083	0.0254671	0.252168
Mid1ip1_T67_S71	0.49899	0.00127769	0.0138616	0.788399	1.11363e-05	0.000332144	0.289408	0.0233621	0.243047
Txlnb_S477_S484	-0.10453	0.413557	0.455733	-0.2786	0.031068	0.0967601	-0.17407	0.187507	0.549293
Dlg1_S568_S571	-0.110505	0.577431	0.526945	0.076078	0.659362	0.506986	0.186583	0.339016	0.663728
Srpk1_S51	0.640271	0.000441202	0.00613374	0.183394	0.153082	0.241584	-0.456877	0.00395306	0.0894299
Cdkn2aip_S169	-0.174609	0.798641	0.604602	-0.0821992	0.892075	0.580483	0.0924093	0.890221	0.829432
Dync1li1_T515	0.248797	0.155424	0.289859	0.436642	0.0119277	0.0526047	0.187845	0.246013	0.601494
Baz2a_S1169_S1172_S1174	-0.0726227	0.581132	0.528541	-0.0326539	0.780356	0.548394	0.0399688	0.75751	0.802503
Sugp1_S407	-0.00935266	0.94859	0.644836	0.0434632	0.738269	0.534526	0.0528159	0.710355	0.793139
Ric8a_S435	0.289589	0.0335726	0.129515	-0.0188364	0.866987	0.573291	-0.308426	0.0235294	0.244122
Arhgef2_S940	-0.845086	1.71446e-05	0.000483351	-0.962187	1.79006e-06	8.69393e-05	-0.117101	0.350374	0.668711
Iqgap1_S482	-0.0201323	0.86191	0.623029	0.00913252	0.929724	0.590904	0.0292648	0.799201	0.810433
Chfr_S231	-0.0641976	0.699553	0.570851	0.378077	0.0190296	0.0711589	0.442275	0.0143114	0.188842
Klf4_S324	0.081361	0.57011	0.523945	0.109553	0.399636	0.398211	0.0281915	0.837694	0.819937
Rbbp6_S1278	0.0597532	0.759076	0.591523	0.0968379	0.582064	0.477676	0.0370847	0.842649	0.821218
Timeless_T1181	-0.192717	0.672661	0.561383	-0.0522782	0.896306	0.581584	0.140438	0.753981	0.801602
Scaf1_T328	-0.0807809	0.503691	0.497438	-0.0283589	0.790708	0.551659	0.0524219	0.656628	0.77922
Cacnb1_S41	-0.106042	0.436103	0.46579	0.00689119	0.954006	0.597062	0.112933	0.401744	0.693527
Rest_S760	0.0106017	0.957494	0.647466	0.0111692	0.950372	0.596533	0.000567529	0.997663	0.84461
Bicral_S621	-0.140219	0.158734	0.292144	-0.089176	0.304451	0.346173	0.0510425	0.589856	0.762227
Telo2_S453	0.0607154	0.723148	0.579338	-0.0564914	0.719233	0.528359	-0.117207	0.489898	0.730462
Cep350_S2419_S2421	0.163639	0.259841	0.368679	0.117398	0.367239	0.381541	-0.0462413	0.73506	0.798557
Baz2a_S1172_S1174	-0.0289551	0.818031	0.610269	-0.0719144	0.530367	0.456058	-0.0429593	0.728879	0.796753
Arhgap12_S211	-0.0438957	0.701789	0.571993	0.035998	0.724723	0.530226	0.0798938	0.481919	0.72652
Poldip3_S368	-0.254979	0.0332869	0.128833	-0.457519	0.000500585	0.00549107	-0.20254	0.0800131	0.404135
Pcm1_T875_S879	-0.0572664	0.565872	0.522004	0.151348	0.104264	0.195062	0.208615	0.0490939	0.332565
Esco2_S41	0.148206	0.483816	0.489196	0.134788	0.478306	0.435043	-0.0134176	0.948217	0.837635
Nop58_S509_S521	-0.276961	0.495328	0.494701	-0.494796	0.195976	0.27627	-0.217835	0.598032	0.763527
Wnk1_S2027	0.135239	0.29396	0.390285	0.0896617	0.435217	0.41568	-0.0455776	0.712107	0.793626
Trim24_S745	0.239283	0.198144	0.325342	0.193532	0.243207	0.309691	-0.0457508	0.796017	0.809889
Atp5f1b_S21	-0.0524307	0.844022	0.618209	0.0426449	0.856655	0.570404	0.0950756	0.714949	0.793776
Vdac1_S115	-0.183786	0.272482	0.377668	0.108693	0.444269	0.419567	0.292479	0.0830685	0.410295
Lin28a_S3	0.196235	0.0602951	0.177503	0.0547656	0.530551	0.456087	-0.141469	0.15524	0.512613
Rtcb_S300	0.144145	0.222809	0.343457	-0.0652574	0.536348	0.459069	-0.209402	0.08363	0.410739
Gapvd1_S746	1.37022	9.0911e-09	1.81777e-06	1.27474	6.25295e-09	2.17012e-06	-0.095479	0.300309	0.640473
Nolc1_S646	-0.00896532	0.930828	0.640432	0.0978667	0.301056	0.344102	0.106832	0.308698	0.645212
Kif20b_S496	0.0118918	0.884439	0.629331	-0.119285	0.124203	0.215668	-0.131177	0.12886	0.476847
Mga_S2939	-0.0156946	0.870871	0.625835	-0.0648808	0.461272	0.42763	-0.0491862	0.608674	0.76614
Rnf19b_S675	0.146417	0.407557	0.452497	-0.0479381	0.767103	0.543628	-0.194355	0.267864	0.618372
Rbm26_S501	0.0179471	0.842328	0.617805	-0.196431	0.0303719	0.0956742	-0.214378	0.0332906	0.280727
Nsrp1_S254	0.26456	0.115587	0.249925	0.216785	0.150138	0.238646	-0.0477743	0.756209	0.802469
E2f1_S302	-0.230448	0.0465067	0.154876	-0.0387838	0.676212	0.513619	0.191665	0.0855821	0.413869
Q8C4P0_S79	-0.0551553	0.602353	0.535801	0.0197339	0.833855	0.564053	0.0748892	0.477011	0.724249
Bod1l_S2681	0.236593	0.132225	0.26765	0.389157	0.0123356	0.0538797	0.152563	0.304124	0.642596
Specc1l_S833	1.58039	2.35672e-09	7.85378e-07	1.12647	3.14226e-08	5.90809e-06	-0.45392	0.000253043	0.0156684
Ifngr1_S362_T373	0.00436268	0.977383	0.651644	0.132167	0.342202	0.368274	0.127805	0.395545	0.689733
Lars_S169	-0.173644	0.394565	0.445585	-0.37043	0.061309	0.143839	-0.196786	0.340343	0.664227
Gigyf2_T25_S26	0.933365	0.000484043	0.00660126	0.754427	0.00145908	0.0120093	-0.178938	0.307542	0.644651
Strn3_S229	-0.205885	0.251965	0.363415	-0.335449	0.053354	0.132443	-0.129564	0.469382	0.720591
Ubap2_S428	0.486622	0.00121044	0.0132794	0.213338	0.0616197	0.144343	-0.273285	0.0300599	0.26979
Arhgap11a_S655	0.0129852	0.898569	0.633187	-0.109841	0.245866	0.311627	-0.122826	0.241448	0.598371
Obsl1_S10	0.350887	0.00195224	0.019146	0.22919	0.014001	0.0585808	-0.121697	0.179219	0.539379
Adrb3_S250	-0.565021	0.0190685	0.0926811	-0.452879	0.0309513	0.096514	0.112141	0.598256	0.763527
Phf20_S418	-0.144469	0.214846	0.337775	-0.0221352	0.824994	0.56129	0.122334	0.285109	0.63033
Srrm2_S1687_S1688	0.0513928	0.77949	0.598401	0.43578	0.0175101	0.0674256	0.384387	0.0432685	0.314375
Ephb4_S769	-0.335287	0.0386	0.140329	-0.286897	0.0442342	0.118575	0.0483896	0.742922	0.800388
Nfx1_S126_T128	0.218324	0.0922491	0.223475	0.0948701	0.401104	0.398927	-0.123454	0.302787	0.64191
Ppp1r21_S96	0.423335	0.00569097	0.0411828	0.0867203	0.475693	0.433849	-0.336615	0.0161383	0.201245
Hspa8_S613	0.262777	0.214713	0.337775	0.166134	0.382979	0.389529	-0.0966431	0.621942	0.770849
Cope_S13	-0.0552258	0.708769	0.573929	-0.0374293	0.777308	0.547236	0.0177965	0.902217	0.831091
Epb41l1_S666	-0.127479	0.277782	0.38054	0.115614	0.268902	0.325663	0.243094	0.0505687	0.335985
Mybbp1a_S722	0.214216	0.303861	0.395578	0.2452	0.198845	0.27865	0.0309845	0.872896	0.825391
Nes_S1860	0.137848	0.28538	0.385564	0.277866	0.0276209	0.0904903	0.140018	0.262152	0.614227
Cit_S1966	-0.133544	0.371164	0.433768	-0.190977	0.168409	0.255166	-0.0574327	0.69573	0.789786
Slc16a1_S491	-0.314109	0.033522	0.129425	0.076211	0.501495	0.444214	0.39032	0.00998785	0.158411
Kdm1a_T105	0.0130003	0.930112	0.640284	0.0377345	0.777412	0.547236	0.0247342	0.863865	0.822944
Tsc1_S581	-0.16865	0.216331	0.338895	-0.126492	0.292383	0.339004	0.0421582	0.746507	0.800742
Cdca2_S754_S758	-0.073071	0.536185	0.510753	-0.104869	0.329966	0.361521	-0.0317984	0.784612	0.808076
Med26_S259	-0.265809	0.07025	0.193198	-0.819704	3.22975e-05	0.000695253	-0.553894	0.00178728	0.0566989
Phf20_S485	-0.255749	0.0158732	0.0824211	-0.0628571	0.448879	0.421143	0.192892	0.0543586	0.346963
Cfdp1_T202_T206	-0.0850378	0.513634	0.501547	-0.938629	1.41962e-05	0.000393488	-0.853591	6.71079e-05	0.00671817
Fam122b_T112_S119	0.365863	0.0785352	0.205706	0.281203	0.133059	0.224282	-0.0846597	0.640775	0.776338
G6pdx_Y401	0.0868726	0.41844	0.458161	0.0168927	0.859684	0.571561	-0.0699799	0.505454	0.735047
Ppfia3_S441	-0.147083	0.0995981	0.232272	-0.177722	0.0335702	0.100965	-0.0306384	0.714836	0.793776
Pitrm1_S964	0.13913	0.199438	0.326561	0.429364	0.00060316	0.00624615	0.290233	0.0130745	0.179462
Sipa1l2_S195	-0.0664739	0.512504	0.50082	-0.231826	0.0233642	0.0810757	-0.165352	0.120442	0.465572
Rbm15_S124_S127	0.914957	1.09474e-05	0.000354815	0.420359	0.00334056	0.0219902	-0.494598	0.00114641	0.0414851
Polr2a_T1894_S1906	-0.0616596	0.623834	0.54348	-0.0533396	0.636226	0.49827	0.00832005	0.946093	0.837573
Cep170_S203	0.164527	0.174511	0.306539	0.127472	0.237867	0.30646	-0.0370551	0.744933	0.800633
Flna_S968	0.0255166	0.831434	0.614271	0.245318	0.0373299	0.107795	0.219801	0.0788945	0.40206
Prr14_S140	-0.796163	0.0363917	0.135717	-0.42142	0.176732	0.261704	0.374743	0.288494	0.63246
Tox4_T175_S182	-0.207651	0.168478	0.301075	-0.208163	0.127243	0.2188	-0.00051238	0.997161	0.84461
Vgll4_S58	-0.271637	0.0373234	0.137856	-0.182733	0.101781	0.192351	0.0889038	0.454096	0.714847
Peak1_T1141	-0.122936	0.336366	0.414652	-0.227525	0.0657198	0.14957	-0.104589	0.410629	0.696098
Dab2ip_S722	0.0571265	0.532267	0.508979	0.241798	0.0109083	0.0496455	0.184671	0.0586683	0.357108
Gpatch4_S258_S267	-0.332745	0.0104878	0.0622693	-0.0947238	0.337879	0.365663	0.238022	0.0482047	0.329332
Dcps_S23	-0.173761	0.213778	0.337101	0.0452374	0.703536	0.523222	0.218999	0.118743	0.462752
Kmt2c_S2810	-0.0370892	0.712465	0.575426	-0.252309	0.0153357	0.0618759	-0.215219	0.0506831	0.336379
Parg_S286	0.00642596	0.95495	0.646864	-0.269173	0.0249095	0.0844824	-0.275599	0.0315362	0.27555
Eif3d_T548	-0.0967009	0.510246	0.499855	-0.138506	0.300433	0.343766	-0.0418054	0.773475	0.805377
Atxn3_S268	0.0495962	0.78238	0.599306	-0.254167	0.148052	0.236907	-0.303763	0.111489	0.454181
Znf280d_S911	-0.169481	0.418244	0.458156	0.0598746	0.738385	0.534547	0.229355	0.264108	0.615223
Znf423_S612	0.128113	0.29509	0.390751	0.0707277	0.51427	0.44928	-0.057385	0.627266	0.772171
Kalrn_T1884	0.0773197	0.444425	0.469882	0.11195	0.226756	0.298374	0.03463	0.724382	0.795679
Zeb1_S1102_S1104	-0.0830779	0.683509	0.564873	-0.359329	0.0790554	0.167071	-0.276251	0.200148	0.562849
Cenpe_S902	-0.208655	0.0399549	0.143093	-0.253835	0.00900717	0.0441492	-0.0451801	0.623946	0.771435
Smndc1_S201	-0.116423	0.289361	0.387456	-0.219739	0.0390835	0.110504	-0.103315	0.344338	0.666484
Anapc1_S680	-0.0892031	0.630835	0.546297	-0.165881	0.332257	0.362941	-0.076678	0.676889	0.783809
Ahsa2_S189	-0.146149	0.283044	0.383994	-0.164173	0.184755	0.267848	-0.018024	0.891536	0.829432
Ulk1_S521	0.045954	0.712749	0.575521	0.130955	0.253811	0.316956	0.0850006	0.493532	0.731249
Dlc1_S89	-0.917823	1.88615e-05	0.000517172	-1.63036	3.53211e-08	6.34374e-06	-0.712533	0.000281151	0.0168472
Myo5a_S600	-0.0530637	0.614176	0.539666	0.0471064	0.616598	0.49126	0.10017	0.347239	0.667767
Lrig2_S1027	-0.145209	0.144709	0.28096	-0.116663	0.186042	0.26888	0.0285459	0.762584	0.803399
Top2a_S1370	-0.0652706	0.692748	0.568259	-0.0324949	0.825526	0.561455	0.0327757	0.841631	0.82093
Csnk2a2_S18	0.00822028	0.95067	0.645474	-0.0837305	0.488399	0.439078	-0.0919508	0.491706	0.730842
Otud4_S1000	-0.111547	0.508707	0.499362	0.0145438	0.921419	0.588396	0.126091	0.443694	0.709769
Tfe3_S77	0.197179	0.475486	0.485242	0.0574585	0.819692	0.559606	-0.139721	0.599592	0.763573
Clta_S104	0.035566	0.81313	0.608795	0.0867538	0.523245	0.453011	0.0511879	0.729332	0.796839
Sap130_S884	0.161096	0.257724	0.367198	0.340746	0.0165048	0.0649895	0.17965	0.203738	0.566176
Snapc1_S311	-0.0680735	0.642502	0.550314	-0.390711	0.0141596	0.0589577	-0.322638	0.048834	0.331475
Pcbp2_S354	0.116083	0.372423	0.434202	0.346821	0.0094104	0.0453248	0.230738	0.079035	0.402086
Ube2s_S73	-0.00550893	0.950363	0.645434	0.0900048	0.268801	0.325582	0.0955138	0.288441	0.63246
Epb41l1_S665	0.0216417	0.901781	0.633908	0.0027359	0.986205	0.604713	-0.0189058	0.912291	0.83216
Riok2_S478_T480	-0.208101	0.181532	0.311646	-0.0149128	0.908638	0.585172	0.193188	0.202171	0.56474
Zmym2_S1059	-0.0675993	0.678323	0.563062	-0.147874	0.327721	0.360424	-0.0802744	0.61923	0.770763
Hnf1a_S247	-0.160102	0.377028	0.436562	-0.0736466	0.641646	0.500306	0.086455	0.62381	0.77138
Gtf2h1_S356	-0.0636698	0.637437	0.548629	-0.0566286	0.640469	0.499901	0.00704127	0.957364	0.838351
Glyr1_S533	0.202047	0.0758153	0.201325	0.0634336	0.514255	0.44928	-0.138614	0.195082	0.55799
Q9D2X8_S186	-0.0592363	0.730478	0.582267	-0.1342	0.396469	0.396842	-0.0749639	0.660431	0.779855
Cep290_S2368	-0.20834	0.0836845	0.212635	-0.0704411	0.484933	0.438103	0.137899	0.231714	0.589003
Ccdc6_S233_S237	-0.412229	0.275023	0.378841	-0.541502	0.121384	0.212709	-0.129273	0.728146	0.796665
Acbd5_S395	0.016896	0.899651	0.633198	-0.000896435	0.994077	0.606473	-0.0177925	0.892146	0.829432
Prrc2c_S1222	-0.0829048	0.335948	0.414592	0.164239	0.0473217	0.123469	0.247143	0.0119308	0.172995
Fnip1_S760	-0.158661	0.252786	0.363793	0.0248348	0.83335	0.564003	0.183496	0.180493	0.540586
Map7d2_S689	0.010302	0.941801	0.643191	-0.0901917	0.481826	0.43666	-0.100494	0.479938	0.726483
Sp1_S43_S61	-0.0205921	0.870533	0.625694	-0.154747	0.194266	0.275214	-0.134155	0.298235	0.63919
Apc_S2726	-0.206578	0.226736	0.346064	-0.104228	0.478871	0.43526	0.102349	0.532665	0.742959
Glyr1_S130	0.794345	0.000400755	0.00570209	0.762161	0.00023294	0.0031354	-0.0321841	0.841472	0.82093
Arhgef2_S959	0.339423	0.0108837	0.0637179	0.213221	0.060885	0.143312	-0.126202	0.255743	0.609943
Dock7_S910	0.0160137	0.892332	0.631457	-0.067104	0.534658	0.458082	-0.0831177	0.481479	0.72652
Zgpat_S275_S278	-0.199338	0.104029	0.236676	-0.166745	0.124838	0.216238	0.0325932	0.776469	0.805915
Cul4b_S193	-0.238754	0.0886136	0.219255	-0.00196198	0.98627	0.604713	0.236792	0.085659	0.413869
Rab3ip_S218	0.212059	0.132781	0.268262	0.245794	0.0609718	0.143388	0.0337349	0.78985	0.808618
Heatr6_S643	-0.565913	0.0229293	0.103475	-0.370896	0.068458	0.152891	0.195016	0.389928	0.688134
Trim44_S338_S341	-0.133975	0.432782	0.464243	-0.283244	0.0875178	0.177137	-0.149269	0.388472	0.68746
Nbn_S433	0.0287049	0.869256	0.625419	0.0119862	0.939142	0.593665	-0.0167187	0.921639	0.832852
Tp53bp1_T569	-0.237893	0.0720549	0.195876	-0.00989786	0.925737	0.58987	0.227995	0.0774629	0.399091
Atat1_S276	-0.26988	0.0460663	0.154211	0.090273	0.411942	0.404413	0.360153	0.0114725	0.169712
Champ1_S795	0.00640605	0.972652	0.650744	0.0615055	0.713418	0.526351	0.0550995	0.761132	0.803399
C2cd3_S2028_S2039	0.00466426	0.981957	0.652638	-0.20512	0.295657	0.341466	-0.209785	0.321455	0.65379
Utp15_S528	-0.102577	0.50742	0.498815	3.16291e-06	0.999981	0.607947	0.102581	0.501279	0.734089
Kmt2a_S2560	-0.12417	0.547514	0.514602	-0.18792	0.321901	0.357365	-0.0637497	0.75465	0.801717
Bag3_S390	-0.0766224	0.695359	0.569215	0.104078	0.545801	0.463369	0.1807	0.344464	0.666484
Clcn2_T899	-0.2029	0.0937571	0.225447	-0.187188	0.0850479	0.174197	0.0157121	0.889534	0.829319
Plag1_S389	-0.300132	0.173678	0.305858	-0.0283518	0.87563	0.575338	0.27178	0.20497	0.567039
Rabep1_S410	-0.328087	0.00761286	0.0501229	-0.264693	0.0132419	0.0563419	0.0633934	0.541806	0.746281
Kpna4_S60	-0.576786	0.00565522	0.0411286	-0.673235	0.000992229	0.00908623	-0.0964489	0.591476	0.762663
Exosc10_S593	-0.34259	0.00150839	0.015759	-0.403307	0.000184187	0.00263541	-0.060717	0.473431	0.722314
Sf3b1_T223_T227	-0.0414314	0.734472	0.583697	0.0786351	0.473063	0.432759	0.120067	0.323307	0.655172
Zc3h13_S1086_S1093	0.349647	0.0191453	0.0928804	0.989441	2.69561e-06	0.000118817	0.639794	0.000245312	0.0153781
Dtl_S591	0.105139	0.369176	0.432512	0.124522	0.243729	0.310037	0.0193826	0.861247	0.822526
Cct4_S9	-0.0431053	0.691143	0.567516	-0.213909	0.0474152	0.123632	-0.170804	0.133985	0.485455
Kctd3_S793	0.146852	0.331013	0.411767	0.240813	0.0892435	0.179132	0.0939606	0.509796	0.735982
Stat1_S727	-0.0835818	0.555432	0.517791	-0.0739047	0.560846	0.469158	0.00967713	0.944079	0.837229
Yap1_S382	-0.00493569	0.97317	0.650873	-0.080188	0.550864	0.465435	-0.0752523	0.60451	0.764537
Tjap1_S473	0.29708	0.0561694	0.171649	0.818875	2.82357e-05	0.00062343	0.521794	0.00145733	0.0490449
Mki67_T1766_T1769	0.0427907	0.735133	0.583793	-0.0980213	0.399851	0.398211	-0.140812	0.274158	0.6234
Wtip_S140	-0.0425045	0.737902	0.584956	-0.210998	0.091137	0.18124	-0.168494	0.201163	0.563712
Cic_S1403	0.62406	0.000495123	0.00671712	0.700434	8.78879e-05	0.00151528	0.0763746	0.522787	0.739732
Pikfyve_S475_S493	-0.0521164	0.565172	0.521743	-0.0573867	0.481785	0.436655	-0.00527027	0.952891	0.837696
Mrtfb_S225	0.342023	0.0360091	0.135058	0.373007	0.0150605	0.0612008	0.0309846	0.82148	0.816007
Thap3_S142	0.0983141	0.322449	0.407266	-0.217297	0.0310005	0.0966422	-0.315611	0.00676996	0.124832
Znf513_S96	-0.174857	0.342077	0.41769	-0.0677718	0.6714	0.511765	0.107085	0.550016	0.74893
Mphosph8_S25_S28	-0.121939	0.43499	0.46523	0.0545666	0.692528	0.519574	0.176505	0.264355	0.615284
Fndc3a_S202_S207	0.114557	0.3397	0.416504	0.111236	0.306304	0.347199	-0.0033218	0.976577	0.840542
Aff4_S1055	0.0192809	0.869489	0.62555	0.113971	0.288266	0.336712	0.0946905	0.411903	0.696098
Fam122b_S145	-0.294386	0.207435	0.332271	0.209717	0.276465	0.330137	0.504103	0.0357936	0.290808
Srrt_S680	-0.167734	0.149675	0.284815	-0.193799	0.0709531	0.156517	-0.0260644	0.814057	0.814415
Fhod1_S524_S527	0.134143	0.220031	0.34139	0.258034	0.0173801	0.0671975	0.123892	0.249827	0.604602
Akap12_S626	0.0677893	0.627317	0.545103	0.0971554	0.442156	0.418648	0.0293661	0.82866	0.818271
Zfand3_S122_S124_S129	-0.05649	0.614486	0.539727	-0.0127218	0.898567	0.582173	0.0437682	0.692699	0.788936
Ercc6l_S852	0.191636	0.156617	0.290455	0.409172	0.0037146	0.0238649	0.217535	0.0912322	0.426534
Szt2_S718	0.0204795	0.864187	0.623738	0.122003	0.268149	0.325394	0.101524	0.401573	0.693527
Nop56_S543_T546	0.0518386	0.615844	0.540516	0.0573663	0.538069	0.459725	0.00552769	0.956122	0.838351
Srsf1_S199	0.215511	0.349326	0.421752	0.105366	0.606408	0.487677	-0.110145	0.623051	0.771162
Narf_S35	-0.063057	0.549124	0.515283	0.0722516	0.443716	0.419268	0.135309	0.20647	0.568188
Dkc1_S481_T485	-0.34222	0.265434	0.37291	-0.366365	0.188484	0.270558	-0.0241444	0.936247	0.835647
Myo9a_S1300	-0.147753	0.272644	0.377772	-0.219042	0.0830168	0.171615	-0.0712885	0.588394	0.761734
Cbr3_S56	0.097901	0.308863	0.39908	0.0524545	0.537646	0.45969	-0.0454465	0.626719	0.771916
Plcd1_S224	-0.171172	0.128861	0.264118	0.0623031	0.510036	0.447726	0.233475	0.0432519	0.314375
Chd4_T1538	-0.255866	0.0449393	0.152259	-0.0604491	0.561255	0.469341	0.195417	0.111492	0.454181
Lrba_S1000_S1003	0.0129622	0.892401	0.631457	-0.15873	0.0867514	0.176276	-0.171692	0.0933966	0.430385
Sash1_S241	0.269761	0.0410207	0.144756	0.0989281	0.372121	0.384333	-0.170833	0.161776	0.520921
Cobl_S538	0.19238	0.0474056	0.156421	0.389003	0.000376356	0.0045018	0.196623	0.0423982	0.312677
Cap1_S337	-0.0392499	0.702661	0.572351	-0.00516983	0.95506	0.597326	0.0340801	0.737801	0.79956
Ranbp2_S2124_T2130	-0.0460775	0.797376	0.604346	0.131168	0.411769	0.40437	0.177246	0.315155	0.649677
Bcas3_S891_S893	-0.0333565	0.791939	0.602227	-0.14238	0.228654	0.299358	-0.109024	0.393291	0.688862
Smarca4_S695_S699	0.118912	0.301289	0.394299	0.0406867	0.689901	0.518988	-0.0782252	0.481806	0.72652
Larp7_S256	-0.635146	0.000119538	0.00218819	-0.711183	1.65596e-05	0.000438914	-0.076037	0.51459	0.737219
Arhgap23_S1184_T1185	-0.00751009	0.944592	0.643555	-0.121245	0.232805	0.302627	-0.113735	0.300459	0.64063
Map3k7_S412_S428	-0.328063	0.00511797	0.0384937	-0.155899	0.0869381	0.176507	0.172164	0.0933546	0.430385
Tcf3_S324	0.575202	5.79837e-05	0.001256	0.225652	0.0188256	0.0705936	-0.34955	0.00262923	0.0714854
Cep170_S1102	-0.158968	0.146825	0.282734	-0.180698	0.0732972	0.159987	-0.0217303	0.834592	0.81931
Foxk1_T422	-0.387535	0.0160106	0.0828698	-0.440173	0.00413544	0.025741	-0.0526382	0.707834	0.792501
Kmt2c_S1303	0.0228202	0.846893	0.619164	0.0660429	0.535626	0.458698	0.0432227	0.714322	0.79366
Pde4a_S786	0.126189	0.281563	0.383184	0.0363446	0.725897	0.530517	-0.0898445	0.427878	0.702264
Kif21a_S1660	0.0842838	0.630162	0.545968	0.0618349	0.695503	0.520451	-0.022449	0.894333	0.82964
Arid3a_S82	0.194701	0.168492	0.301075	0.0356728	0.77322	0.545858	-0.159028	0.244155	0.600264
Alkbh5_S372	-0.412795	0.0248329	0.107844	0.608808	0.00087215	0.00823127	1.0216	3.85233e-05	0.00466699
Npat_S209	-0.253984	0.0380503	0.139218	-0.137278	0.177415	0.262208	0.116705	0.298796	0.639695
Mki67_S588	-0.0900106	0.372916	0.434566	-0.255799	0.0145348	0.0601037	-0.165788	0.115916	0.460061
Cdkn1b_S10	-0.021708	0.821345	0.611474	-0.0469766	0.587723	0.480257	-0.0252686	0.791887	0.808941
Retreg3_S436	-0.0704793	0.721192	0.578699	-0.204283	0.270923	0.326794	-0.133804	0.502143	0.73444
Fbxo42_S429	-0.214937	0.0356826	0.13426	-0.152749	0.0833691	0.172049	0.0621887	0.502166	0.73444
Btbd11_S526	0.00349398	0.976928	0.651644	-0.121516	0.281151	0.332663	-0.12501	0.309277	0.645592
Ttbk2_S579	-0.0646707	0.61612	0.540578	-0.204029	0.101758	0.192351	-0.139359	0.288905	0.63256
Ddhd1_S370	0.0134598	0.888328	0.630414	0.0279273	0.745658	0.536521	0.0144675	0.878768	0.826457
Gigyf1_S24_S28	0.30966	0.0138092	0.0749999	0.228064	0.0374991	0.107981	-0.0815953	0.437403	0.707562
Tex14_S1057_S1060	0.108445	0.383663	0.439999	-0.0661282	0.554081	0.467038	-0.174573	0.168694	0.529829
Pole4_S9_T11	0.108693	0.624208	0.543668	0.189509	0.347619	0.371362	0.0808164	0.703804	0.79185
Eif4g1_S15	-0.0544584	0.841657	0.617525	-0.0616131	0.801593	0.554837	-0.00715472	0.978769	0.840926
Myh11_T1951_S1954	-0.0298597	0.815703	0.609738	0.00826394	0.942492	0.594501	0.0381237	0.763813	0.804086
Jade3_S774	0.101415	0.413957	0.455912	-0.125598	0.276371	0.330137	-0.227013	0.0814236	0.406472
Akap12_S1262	0.183256	0.250028	0.362265	0.204269	0.161581	0.248543	0.0210131	0.887086	0.828793
Fnip1_S261_S272	0.384486	0.112745	0.246362	0.0410209	0.850042	0.5686	-0.343466	0.139673	0.493602
Wdfy3_S2277	-0.265819	0.0427133	0.14875	-0.161615	0.147151	0.236474	0.104204	0.387951	0.687065
Atn1_S112	-0.146112	0.277517	0.380307	0.0407113	0.728255	0.531233	0.186823	0.171337	0.531164
Zeb1_T868	-0.0717933	0.53122	0.50869	0.0380405	0.707545	0.524559	0.109834	0.334827	0.662769
Prkra_S18	-0.234604	0.113012	0.246796	-0.117966	0.353152	0.374111	0.116638	0.409656	0.696098
Prpf4_S101	0.124485	0.274244	0.37828	0.181745	0.0876024	0.177254	0.0572607	0.600859	0.763779
Fancd2_S1434_S1449_S1450	-0.0466281	0.867044	0.62469	-0.111095	0.661345	0.50764	-0.0644667	0.815809	0.815117
Cdk17_S122	-0.216319	0.107159	0.240163	-0.0462289	0.677603	0.514145	0.17009	0.188191	0.549753
Kdm1b_T243	0.0240224	0.817326	0.610004	0.0583484	0.534672	0.458082	0.0343261	0.735417	0.798581
Dtwd2_S23	0.300659	0.030813	0.123108	0.166408	0.159516	0.24712	-0.134251	0.280603	0.627266
Tjp2_S895	0.303989	0.0662161	0.187208	0.365473	0.0200332	0.0737823	0.061484	0.668623	0.781757
Champ1_S617_S623	-0.149488	0.2958	0.390913	-0.306623	0.0317292	0.0980138	-0.157135	0.277734	0.625029
Pds5a_S1158_S1174	-0.170352	0.317454	0.404181	-0.335609	0.0455326	0.120658	-0.165256	0.337875	0.663728
Brwd3_S685_S693	0.0819115	0.605708	0.536769	-0.0686333	0.63687	0.498507	-0.150545	0.342007	0.664781
Slc9a8_S568	-0.314728	0.139835	0.275657	-0.159268	0.375151	0.385899	0.155459	0.444811	0.709928
Chmp2b_S199	-0.136823	0.210471	0.33408	-0.122592	0.20993	0.28675	0.0142304	0.892174	0.829432
Mybbp1a_S1323_S1329	-0.442839	0.0692611	0.191651	-1.08984	0.000220864	0.00302015	-0.646997	0.0153712	0.19677
Nhsl1_S1454	0.160523	0.325236	0.40825	-0.000899204	0.995096	0.606848	-0.161422	0.3131	0.648248
Dvl2_S221	-0.251192	0.0326658	0.127597	-0.173667	0.0834844	0.172079	0.0775247	0.464747	0.719378
Tgs1_S336	0.315441	0.0108313	0.063527	0.29924	0.007869	0.0403452	-0.0162004	0.877026	0.826419
Thoc1_S2	-0.302705	0.0477915	0.15721	-0.245794	0.0656092	0.149441	0.0569115	0.684683	0.785946
Lin37_S135	0.0995371	0.345471	0.419405	0.0474372	0.612101	0.489856	-0.0520999	0.611402	0.766871
Ranbp3_S58	0.278501	0.608828	0.537874	0.446738	0.364314	0.380061	0.168237	0.738866	0.799599
Palm3_S270	-0.223799	0.0956145	0.227777	0.345378	0.00791292	0.0404835	0.569178	0.000603184	0.0270355
Trim44_T346	-0.268213	0.220296	0.341464	0.0621517	0.730392	0.531896	0.330364	0.128281	0.476692
Cars_S390	0.180321	0.310315	0.39992	0.0549926	0.726153	0.530575	-0.125329	0.469572	0.720591
Prrc2b_S415_S418	0.214019	0.0524653	0.165079	0.201578	0.0431077	0.116956	-0.0124406	0.901254	0.831091
Wdr41_S459	-0.123494	0.244768	0.359423	-0.361964	0.00233497	0.0170288	-0.238469	0.0385369	0.301528
Trim28_S681	-0.0623846	0.596878	0.534152	0.00876512	0.933211	0.59203	0.0711497	0.541101	0.746281
Slc38a1_S52_S56	-0.339478	0.0486704	0.158767	-0.369079	0.0210088	0.076009	-0.0296009	0.850971	0.822526
Cbx3_S176	0.0307309	0.750669	0.589219	0.163459	0.0785254	0.16662	0.132728	0.183821	0.544907
Paxip1_S223	0.161113	0.223239	0.343768	0.00252676	0.982887	0.604119	-0.158586	0.21809	0.578689
Mme_S6	0.0132094	0.941232	0.64303	0.133071	0.413031	0.404879	0.119861	0.503528	0.734524
Gtse1_S315	-1.0579	3.5665e-06	0.000140297	-1.25362	2.44392e-07	2.16239e-05	-0.195723	0.158566	0.516042
Wdr90_S16_S20	-0.17824	0.217349	0.339092	-0.163061	0.207537	0.285001	0.0151787	0.912706	0.83216
Celsr3_S3168	0.479642	0.00640586	0.044689	0.369842	0.0152881	0.0617313	-0.1098	0.448832	0.712624
Trip12_S1020_S1024	0.0474694	0.648406	0.552258	-0.100672	0.291359	0.338549	-0.148142	0.170856	0.531049
Znf518a_S515	-0.0427894	0.681063	0.563798	-0.0560191	0.549751	0.464955	-0.0132296	0.898216	0.830766
Rbm20_S1093	-0.204976	0.103774	0.236329	0.0427929	0.685983	0.51726	0.247769	0.0547794	0.348088
Cdx4_S281	0.103876	0.626111	0.544747	0.0890578	0.643724	0.501239	-0.0148181	0.94204	0.836985
Tmem131_S1624	0.135352	0.295546	0.390913	-0.116238	0.321706	0.357253	-0.25159	0.064599	0.371641
Mynn_S282	-0.195714	0.44407	0.469786	-0.261782	0.265139	0.32381	-0.0660679	0.794938	0.809783
Zmym2_S112	1.10955	8.15154e-05	0.00163493	1.1897	2.16725e-05	0.00052368	0.0801513	0.605438	0.764987
Akap12_S1400	-0.0775867	0.42668	0.461672	-0.0384212	0.656576	0.506234	0.0391655	0.683617	0.785658
Kazn_S325	0.0995892	0.404455	0.450816	0.0493648	0.644579	0.501482	-0.0502243	0.66211	0.779855
Tuba1c_S439	-0.21328	0.124963	0.260525	-0.277141	0.0356106	0.104888	-0.0638603	0.630278	0.773523
Mtmr7_S621	-0.077873	0.621081	0.542295	-0.171689	0.243607	0.310019	-0.0938159	0.549707	0.748649
Huwe1_S2391_S2394	-0.352192	0.042903	0.149011	-0.21024	0.145135	0.234992	0.141952	0.376254	0.680949
Arhgap5_S968	0.256284	0.0625961	0.181768	0.268545	0.0341733	0.102141	0.012261	0.921516	0.832852
Tlk1_T21	-0.217567	0.42672	0.461672	-0.0817561	0.732154	0.532695	0.135811	0.612412	0.767492
Zxdc_S667	-0.0911547	0.556118	0.518118	0.0687095	0.612633	0.489856	0.159864	0.294172	0.635738
Cemip2_S24	-0.231117	0.0202132	0.096159	-0.129288	0.117429	0.208783	0.101829	0.256446	0.610089
Ticrr_S1369	-0.12303	0.224614	0.3447	0.0285579	0.743286	0.53587	0.151588	0.137084	0.48981
Ppp1r21_S93	0.00328233	0.979908	0.652107	0.132648	0.267431	0.325143	0.129365	0.322457	0.654639
Polr2e_S113	0.0897922	0.605188	0.536638	0.0850403	0.588761	0.480629	-0.0047519	0.977197	0.840628
Ppp1r35_S44_S53	-0.0317565	0.857658	0.621897	-0.0506174	0.751942	0.538113	-0.0188609	0.913437	0.83216
Srrm2_S1533_S1537_S1538	0.134958	0.360115	0.427623	0.157596	0.239449	0.307511	0.0226376	0.874238	0.825659
Nav1_S1838	-0.134858	0.413212	0.455623	-0.0803796	0.580302	0.476816	0.0544783	0.734027	0.798266
Jade3_S774_S776	0.0938302	0.437995	0.466482	0.0638815	0.556488	0.467727	-0.0299486	0.797233	0.810293
Znf638_S1661	-0.335247	0.0868834	0.21678	-0.227298	0.173606	0.259092	0.107949	0.557042	0.752794
Ogfr_S563	-0.0453252	0.732794	0.583072	0.125317	0.299365	0.343319	0.170642	0.206514	0.568188
Eif3b_S88	-0.0494673	0.620848	0.542236	0.0593462	0.50815	0.44703	0.108813	0.282956	0.629147
Kank2_T151_S157	0.0295449	0.825754	0.612824	-0.0598898	0.625745	0.494147	-0.0894347	0.501639	0.734089
Ampd2_S87	-0.32608	0.0206361	0.0973158	0.0928568	0.405825	0.401261	0.418937	0.00516669	0.105468
Ddx18_S134	-0.201679	0.0500682	0.161152	-0.0855334	0.317439	0.354674	0.116146	0.22944	0.586954
Anapc1_T332	0.331377	0.171914	0.304322	0.239016	0.275665	0.329654	-0.0923609	0.674886	0.783651
Thrap3_S238_S243	1.61467	3.8256e-08	5.07352e-06	1.21017	3.94541e-07	2.96727e-05	-0.404498	0.0022656	0.0658734
Ivns1abp_S270	0.975349	0.000139041	0.00246532	0.310954	0.0943797	0.184667	-0.664395	0.00147437	0.049496
Oxr1_S336	0.0246218	0.883667	0.629331	-0.100192	0.520219	0.451722	-0.124813	0.457988	0.71713
Msantd2_S13	-0.485792	0.0236644	0.105345	-0.125385	0.436481	0.41619	0.360407	0.0753076	0.394969
Uvrag_S497	-0.347555	0.150778	0.286028	0.150203	0.439089	0.417189	0.497758	0.0423111	0.312677
Klf4_T320	-0.212409	0.068952	0.191486	-0.119441	0.228011	0.29914	0.0929679	0.393207	0.688806
Marcksl1_S151	-0.280189	0.0130738	0.0720599	-0.0521916	0.548974	0.464852	0.227997	0.0345264	0.286077
Suz12_S541	-0.00289837	0.983839	0.653218	-0.249386	0.0823484	0.170879	-0.246488	0.107431	0.449676
Casc3_S44_S46	-0.151819	0.199226	0.326355	-0.257783	0.0263774	0.0877562	-0.105964	0.362224	0.673812
Gtpbp1_T663	-0.00635438	0.967637	0.649629	-0.157426	0.287618	0.336201	-0.151072	0.34298	0.665724
Rtn4_S105	0.495561	0.0700145	0.192905	0.499683	0.0473028	0.123446	0.00412208	0.986215	0.84281
Wapl_S226	-0.84022	0.459426	0.476389	-0.891913	0.381481	0.38876	-0.0516935	0.964356	0.838861
Retreg2_S332_S339	-0.0678506	0.637924	0.548707	-0.138986	0.29794	0.342722	-0.0711356	0.618526	0.770763
Spice1_S597	0.158508	0.178755	0.309683	0.072819	0.477966	0.434905	-0.0856895	0.45056	0.713003
Psmd2_T20	-0.0318682	0.788704	0.601395	0.0244903	0.817723	0.559214	0.0563585	0.63116	0.774001
Epb41l4a_S448	-0.138154	0.24526	0.35953	-0.0514102	0.617136	0.49126	0.0867437	0.45061	0.713003
Srrm2_S1067_T1071	0.0807523	0.507896	0.498981	0.0584227	0.593154	0.48206	-0.0223296	0.850914	0.822526
Usp36_T577	-0.204997	0.101016	0.233402	-0.180203	0.106242	0.197514	0.0247933	0.83247	0.819112
Cipc_S244	-0.0711503	0.480195	0.48743	0.00118616	0.989359	0.605497	0.0723365	0.467627	0.720252
Q3TEI4_T517	-0.137103	0.333383	0.413051	-0.334787	0.0216127	0.0774024	-0.197684	0.178321	0.539148
Sf3b1_T207	-0.148193	0.195923	0.323495	-0.143747	0.163993	0.25097	0.00444583	0.967646	0.838861
Bop1_S84	-0.228694	0.0219364	0.100814	0.0256094	0.742241	0.535656	0.254303	0.0123178	0.174991
Fnbp4_S437	0.050808	0.621385	0.542378	0.0680521	0.464194	0.429012	0.0172441	0.864054	0.822968
Rbmx2_T140_S144_S149	-0.100887	0.454016	0.47366	-0.218861	0.0871179	0.176693	-0.117974	0.383406	0.684747
Zc3h8_S85	-0.199635	0.103901	0.236492	0.221962	0.048477	0.125257	0.421597	0.00312846	0.0780408
Huwe1_S3810	-0.0167504	0.882192	0.628875	0.0409648	0.686287	0.517309	0.0577151	0.604456	0.764526
Trpv2_S15	-0.400192	0.0126456	0.0705069	-0.133199	0.271521	0.327108	0.266993	0.0704557	0.384711
Anks1a_S640	0.628884	0.0077007	0.0504995	0.478008	0.0213424	0.076807	-0.150876	0.416998	0.6979
Nek3_S453	-0.00497758	0.965628	0.648903	-0.264275	0.0290576	0.093252	-0.259297	0.0433936	0.314524
Nup35_S258_S260	-0.05032	0.71918	0.577869	-0.0984821	0.442035	0.418567	-0.048162	0.727378	0.796665
Znf518a_S754	0.107713	0.478662	0.487025	-0.0960479	0.496005	0.441983	-0.203761	0.186233	0.547858
Znf592_S1198_S1202	0.0780223	0.800116	0.605152	0.32476	0.245738	0.311583	0.246738	0.407654	0.696098
Bcl9l_T129	-0.0242425	0.79816	0.604552	-0.180577	0.0537099	0.132821	-0.156335	0.118474	0.462752
Ralbp1_S461	0.0827534	0.491535	0.492816	-0.105186	0.347866	0.371394	-0.18794	0.130243	0.479404
Zeb1_S1098_S1102	-0.303253	0.0918663	0.223213	-0.452451	0.0111744	0.050437	-0.149198	0.389125	0.687979
Ticrr_S1711	0.0628939	0.471069	0.483111	0.0979293	0.220683	0.294995	0.0350354	0.684388	0.785919
Bud13_S148	0.130925	0.453884	0.47366	0.255087	0.117567	0.208942	0.124162	0.450971	0.713102
Mybbp1a_T1232	-0.197253	0.159224	0.29253	-0.111161	0.359149	0.377153	0.0860922	0.52034	0.739305
Ranbp2_T2450	0.115095	0.327801	0.40983	0.358068	0.0042964	0.0264857	0.242973	0.0471541	0.326164
Ppp1r2_S88	0.148262	0.192017	0.320237	-0.0238434	0.81074	0.557191	-0.172106	0.129845	0.478677
Wnk3_S1553	-0.263045	0.0250243	0.108524	-0.265717	0.0137185	0.0576191	-0.00267215	0.979508	0.841292
Baiap2_S455	0.337969	0.103324	0.235923	0.471354	0.0183863	0.069575	0.133386	0.488916	0.729745
Aven_S82_S84	-0.0754949	0.685762	0.56553	-0.131934	0.439794	0.417661	-0.0564395	0.759448	0.802975
Psmd3_S43	-0.052006	0.628692	0.545422	0.0733306	0.449108	0.421261	0.125337	0.254698	0.60898
Plekha3_S289	0.070415	0.548558	0.515071	0.0559809	0.594282	0.482548	-0.0144341	0.900491	0.831071
Nmt1_S44_S47	-0.110824	0.307031	0.397729	-0.0710278	0.458779	0.426398	0.0397964	0.706103	0.792084
Tnpo1_S339	0.0293962	0.812442	0.60848	0.00708092	0.949392	0.596198	-0.0223153	0.853972	0.822526
Ascl2_S108	0.502127	0.000620602	0.00798597	0.331061	0.00521101	0.0304841	-0.171066	0.132083	0.482478
Otud4_S902	-0.304202	0.0697908	0.19254	-0.256676	0.0834066	0.172049	0.0475261	0.759982	0.802975
Nufip2_S213_S215	-0.248872	0.0408016	0.144375	-0.344385	0.00458491	0.0278505	-0.0955131	0.397357	0.690976
Ticam1_S310	0.0839793	0.452707	0.473123	0.306977	0.00849758	0.042482	0.222998	0.0572699	0.353748
Brwd1_S702	-0.883111	0.0127179	0.0707574	-0.295221	0.240523	0.308201	0.587889	0.0751439	0.394813
Pa2g4_T377	0.318397	0.0239428	0.105937	0.268716	0.0336027	0.101003	-0.0496816	0.675563	0.783809
Tp53bp1_T543_S552	0.410998	0.0206207	0.0972787	0.753077	0.000177093	0.00256341	0.342079	0.042291	0.312677
Ccnk_S341	0.154988	0.251149	0.362883	0.270961	0.0374008	0.107888	0.115973	0.380942	0.68338
Brwd1_S1830	0.356208	0.0358461	0.134613	0.226568	0.12662	0.218227	-0.12964	0.378038	0.682191
Trappc12_S10_S12	-0.00263513	0.990738	0.654882	0.00448987	0.982442	0.604086	0.00712499	0.974259	0.840194
Ptpn14_S593_S594	-0.0305225	0.789644	0.60155	-0.139499	0.192345	0.273847	-0.108976	0.348878	0.668378
Mapk6_T389	0.0795216	0.517615	0.503204	-0.101542	0.369415	0.38263	-0.181064	0.152805	0.508777
Camsap3_S531_S548	0.109786	0.304525	0.396101	0.0208886	0.825123	0.561308	-0.0888975	0.393623	0.689081
Setd2_S624	0.304853	0.00999914	0.060531	0.246521	0.0179229	0.0684892	-0.0583317	0.553298	0.750586
Cbarp_S313_S319	-0.470724	0.000893737	0.010493	0.0100474	0.91415	0.586493	0.480771	0.000721992	0.0304811
Rfxap_S200	-0.00427787	0.98138	0.652519	0.0285559	0.862447	0.572395	0.0328337	0.853837	0.822526
Med26_S361_S369	0.0655976	0.4785	0.487025	-0.42282	0.000307806	0.00385425	-0.488418	0.000211569	0.0142685
Sacs_T4265_S4266	-0.0265186	0.851089	0.620496	0.151591	0.242781	0.309313	0.17811	0.216624	0.578173
Mtcl1_S255	-0.0901644	0.640941	0.549646	-0.00178565	0.991643	0.606031	0.0883787	0.639768	0.776019
Melk_S497_T510	-0.0983361	0.290417	0.388029	-0.154452	0.078551	0.16662	-0.056116	0.537515	0.745385
Kmt2d_S4789	-0.219623	0.124249	0.259787	-0.147149	0.23721	0.305991	0.0724742	0.592871	0.762858
Nup50_S52	0.0941587	0.36082	0.428108	0.0662416	0.47324	0.432856	-0.0279172	0.777085	0.8062
Zbed6_S365_S367	0.42609	0.00991652	0.0601975	-0.178133	0.214995	0.290816	-0.604222	0.00101387	0.0383489
Enah_T749	-0.201573	0.102859	0.235565	-0.0304605	0.764953	0.542744	0.171112	0.15234	0.508232
Iqce_S591_S597	-0.383674	0.0421774	0.147451	-0.106226	0.472305	0.432391	0.277448	0.120682	0.465888
Arfgef2_S1532_S1535	-0.0203349	0.845795	0.618794	0.123592	0.201773	0.280423	0.143926	0.180353	0.540419
Macf1_S6923_T6928	0.137497	0.22427	0.344519	0.0290809	0.768832	0.544021	-0.108416	0.325033	0.655791
Msh6_S62_S63	0.0451982	0.672336	0.561383	-0.0424318	0.658948	0.506854	-0.08763	0.414853	0.696802
Naa10_S205	-0.0761239	0.441299	0.468232	0.0518181	0.555192	0.46729	0.127942	0.20538	0.567147
Ccdc6_S318	0.0491077	0.662738	0.557867	-0.0540385	0.594742	0.482747	-0.103146	0.363781	0.67396
Dek_S33	-0.533055	0.292233	0.389188	-0.712157	0.129654	0.221093	-0.179102	0.721917	0.795168
D10Wsu102e_S177	-0.118162	0.342637	0.4181	-0.190137	0.105828	0.197145	-0.0719754	0.557205	0.752875
Nfatc2ip_S191	0.39045	0.0117765	0.0670123	0.138943	0.268115	0.325394	-0.251507	0.0704298	0.384711
Srrm2_S1378	-0.0474608	0.706503	0.573213	0.061027	0.589129	0.480676	0.108488	0.393365	0.688919
Epn2_S180	-0.0504329	0.681955	0.564259	-0.0162154	0.882634	0.577203	0.0342175	0.776178	0.805789
Tp53bp1_S1173	-0.0992867	0.487779	0.491248	0.0437897	0.726051	0.530565	0.143076	0.309571	0.645809
Pcnt_S432	-0.0743239	0.657635	0.555948	0.0822227	0.577792	0.475792	0.156547	0.341729	0.664706
Arhgap12_S211_S213	-0.153352	0.274057	0.37828	-0.186146	0.148066	0.236907	-0.0327932	0.809582	0.812544
Sntb2_S90	-0.0464671	0.678822	0.563127	0.113896	0.26654	0.324664	0.160363	0.164592	0.524338
Ess2_S394	0.0730726	0.523408	0.505245	-0.0857986	0.409247	0.402869	-0.158871	0.17769	0.538949
Zswim8_S701_T702_S705	-0.161149	0.153481	0.288007	-0.20625	0.0514523	0.129799	-0.0451006	0.675733	0.783809
Mga_S1250	-0.279735	0.0640187	0.184157	-0.323823	0.0226652	0.0794922	-0.0440881	0.754357	0.801602
Zfyve26_S1752	-0.163621	0.138879	0.274608	-0.151469	0.127018	0.218615	0.0121519	0.907586	0.831739
Abl2_S819_S821	0.0481473	0.688594	0.566816	-0.00104653	0.992306	0.60612	-0.0491938	0.675098	0.78376
Sipa1l3_S1358	-0.0391691	0.657314	0.555821	0.0640916	0.42113	0.408611	0.103261	0.250203	0.605089
Wwc1_S141	0.0599306	0.673557	0.5616	0.0749897	0.559183	0.468418	0.0150591	0.912657	0.83216
Kdm4c_S508_S513	0.185754	0.087341	0.217587	0.2817	0.00884111	0.0435481	0.095946	0.339678	0.663728
Msantd2_S24	0.178009	0.206098	0.331389	-0.0844662	0.498793	0.442972	-0.262475	0.0710964	0.385664
Larp7_T251_S253_S256	0.197306	0.151254	0.286437	0.151948	0.21651	0.292111	-0.045358	0.720299	0.794656
Nfatc4_S281	-0.181052	0.188255	0.316843	-0.125849	0.29633	0.341817	0.0552038	0.674175	0.783587
Casc3_S36_S38_S44	0.168686	0.184588	0.313948	0.0891285	0.426621	0.411286	-0.0795572	0.508537	0.7356
Smtnl2_S131_S138	-0.0709931	0.591636	0.532083	0.0901896	0.446805	0.420174	0.161183	0.229541	0.586954
Tnks1bp1_S887	0.357448	0.00368928	0.0305736	0.15874	0.102882	0.193499	-0.198708	0.0586868	0.357108
Bin2_S430_S443	-0.153599	0.429452	0.462706	-0.380282	0.0502095	0.128037	-0.226683	0.259187	0.612802
Larp4_S586	0.156852	0.351488	0.422913	0.0153498	0.919013	0.58767	-0.141502	0.387655	0.686791
Ap2a1_T653	0.18292	0.193567	0.321712	-0.11702	0.358575	0.376843	-0.29994	0.0428323	0.313586
Nes_S1114	0.0366109	0.767524	0.594949	-0.134738	0.25233	0.316375	-0.171349	0.180127	0.540262
Dennd1a_T519	0.186682	0.154748	0.289176	-0.0249863	0.823853	0.560888	-0.211668	0.110502	0.453356
Anln_S318	0.189977	0.172945	0.305231	0.159388	0.202918	0.281474	-0.0305889	0.813434	0.814133
Ppp1r2_S123_S131	0.243258	0.0783655	0.205467	0.127047	0.292669	0.339155	-0.116211	0.355594	0.671106
Kmt2b_T279	-0.450132	0.000805443	0.00972913	-0.822194	1.84758e-06	8.82241e-05	-0.372062	0.00359395	0.0850396
Ccdc66_S595	0.120589	0.340976	0.417291	0.233117	0.0541389	0.133389	0.112528	0.353177	0.670139
Jak3_Y781	0.0601215	0.665727	0.559136	-0.0729555	0.568958	0.471994	-0.133077	0.338871	0.663728
Twf1_T349	-0.00378775	0.9793	0.652036	0.0110983	0.93253	0.591754	0.0148861	0.917311	0.832253
Zpr1_S376	-0.0595471	0.629724	0.545846	0.0184952	0.866046	0.573015	0.0780424	0.522819	0.739732
Basp1_S192	-0.123427	0.343499	0.418355	0.014473	0.898169	0.582132	0.137901	0.284987	0.630274
Ino80_S1402	-0.227656	0.24715	0.360541	0.0480346	0.770053	0.544404	0.27569	0.155969	0.513599
Dusp27_S1034	-0.279817	0.0627035	0.181826	0.00359695	0.975865	0.602372	0.283414	0.0550076	0.348479
Relch_S167_S170	-0.50888	0.0124035	0.069605	-0.178828	0.247254	0.312826	0.330052	0.0784084	0.401228
Hjurp_S344	-0.157123	0.12613	0.261907	0.0174426	0.840426	0.565571	0.174566	0.0917738	0.426951
Dmtn_S156	-0.380154	0.391236	0.44364	-0.189127	0.619849	0.491836	0.191027	0.66125	0.779855
Hoxc13_S240	0.0290522	0.771422	0.595899	0.129157	0.1667	0.253566	0.100104	0.322722	0.654844
Iws1_S345	0.0393191	0.75813	0.591254	0.108704	0.350333	0.372624	0.0693849	0.581838	0.760092
Atf1_T182	0.046262	0.595532	0.533682	-0.132544	0.111082	0.202866	-0.178806	0.057473	0.354428
Eif3c_S907	-0.144551	0.207915	0.332705	-0.0560452	0.572406	0.473312	0.0885059	0.426403	0.701581
Dck_S16	0.0337941	0.821927	0.611662	0.0851769	0.529829	0.455905	0.0513828	0.725636	0.796225
Eif4ebp2_T46	0.152873	0.348455	0.421205	-0.0183916	0.901093	0.582777	-0.171264	0.284204	0.629992
Dpy19l1_S23	-0.226593	0.10007	0.232706	-0.0993282	0.39555	0.396451	0.127265	0.333018	0.661943
E4f1_S408	0.0328305	0.821273	0.611474	0.10407	0.429392	0.412668	0.0712395	0.613393	0.767813
Tjp3_S584	0.0720975	0.594513	0.533221	0.0532323	0.66217	0.508009	-0.0188651	0.885851	0.828564
Epb41l5_S581	0.321602	0.0462387	0.154447	0.911593	1.80633e-05	0.000465442	0.589991	0.00128602	0.0456479
Vps13b_S1772	-0.16463	0.108874	0.242183	-0.151726	0.0997811	0.190345	0.0129049	0.893513	0.829519
Klhdc4_S412	-0.330669	0.021103	0.0983756	-0.416494	0.0032076	0.021384	-0.0858255	0.507871	0.735597
Zfp292_T1850	-0.0638081	0.649104	0.552365	0.0367087	0.76709	0.543628	0.100517	0.464322	0.719378
Ddx21_T387	-0.0454601	0.754	0.59	0.0437123	0.735421	0.533652	0.0891724	0.533684	0.743898
Nfatc2_S860	-0.0933723	0.603028	0.535889	-0.399743	0.0329261	0.0997925	-0.306371	0.113947	0.457383
Bcl2l13_S289	-0.263163	0.402223	0.449608	0.267666	0.3405	0.36741	0.530829	0.105409	0.446031
Hdgf_S165	-0.283516	0.499472	0.496323	-0.126014	0.733943	0.533172	0.157502	0.704716	0.791883
Eif2b4_S65	0.050811	0.752431	0.589711	0.242111	0.107682	0.199104	0.1913	0.226913	0.584416
Fam208b_S1990	-0.106409	0.393426	0.444906	-0.1488	0.193211	0.27443	-0.042391	0.729673	0.796899
Mga_S558	0.430245	0.000614209	0.00792725	-0.229248	0.0182429	0.0692284	-0.659493	1.64332e-05	0.00274736
Ppp1r21_T652	-0.119352	0.354606	0.424611	-0.0326319	0.772674	0.545613	0.08672	0.494343	0.731445
Stmn1_S16_S25	0.242036	0.0711493	0.194594	0.157724	0.17792	0.262566	-0.0843126	0.491333	0.730721
Eif3b_S68_T72	-1.50124	0.0982062	0.230708	-1.38826	0.0766412	0.16416	0.112975	0.904078	0.831254
Sik2_S358	0.418531	0.00104902	0.0119555	0.223767	0.0248002	0.0843018	-0.194764	0.0592743	0.358634
Smtnl2_T96_S98	-0.0974581	0.507346	0.498815	0.0413437	0.748667	0.537335	0.138802	0.33995	0.663948
Fnbp4_S507	0.0697876	0.645226	0.551218	0.226023	0.114369	0.206301	0.156236	0.30991	0.646285
Cep162_S160_S163	0.192871	0.0711873	0.194616	0.350798	0.00186517	0.0144393	0.157927	0.117131	0.460819
Sox2_S253	-0.107627	0.606619	0.537097	0.0848804	0.642448	0.500569	0.192508	0.34839	0.668378
Ctr9_S1079	-0.112477	0.632341	0.546752	-0.361558	0.116083	0.207558	-0.249082	0.306261	0.64367
Wnk3_S1550_S1553	0.264847	0.0109435	0.0639813	0.0789258	0.334572	0.363863	-0.185921	0.0530345	0.344919
Fam208a_T1004	-0.107062	0.548008	0.514806	-0.779882	0.000897099	0.00838127	-0.67282	0.00419492	0.0924008
Kmt2a_S933	0.816896	2.96488e-06	0.000120419	0.827724	8.92805e-07	5.1472e-05	0.0108279	0.909259	0.831868
Top2a_S1441	-0.195431	0.129223	0.264694	-0.340759	0.00872846	0.0431596	-0.145329	0.249086	0.604522
Vps4a_S95_S97	-0.0384487	0.753823	0.59	-0.0260172	0.812385	0.557686	0.0124315	0.918862	0.832852
Plec_S4396	-0.143733	0.388697	0.442409	-0.0365407	0.800797	0.554477	0.107192	0.508932	0.7356
Zc3h18_S33_S45	0.164171	0.222782	0.343457	-0.0729596	0.550287	0.465208	-0.23713	0.08376	0.411257
Eif4ebp1_T35_T45	0.0347097	0.85286	0.621218	0.0382042	0.821128	0.560139	0.00349448	0.984669	0.842218
Prr12_S330	0.0112603	0.896841	0.632652	-0.0681776	0.391078	0.393937	-0.079438	0.366327	0.67574
Myo5a_S1650	0.834293	1.30224e-05	0.00039637	0.605616	9.83528e-05	0.00164377	-0.228677	0.0570054	0.352612
Mrps30_S17	-0.271949	0.133711	0.269181	-0.309129	0.0648259	0.148428	-0.0371801	0.830322	0.81861
Mllt10_S432	0.529147	0.00442902	0.0347812	0.446303	0.00735866	0.0386847	-0.0828441	0.558989	0.753489
Msantd3_S98	0.254221	0.145482	0.281405	0.717376	0.000414624	0.00483459	0.463155	0.0128751	0.178234
Zbtb14_T235	0.0427287	0.775399	0.597168	0.74751	0.000115175	0.00184371	0.704781	0.000412184	0.0212032
Rprd2_S392	0.0659219	0.748876	0.58864	-0.183691	0.333261	0.36328	-0.249613	0.23911	0.595846
E4f1_S397_S408	0.0472615	0.741647	0.586386	-0.0886173	0.50401	0.445152	-0.135879	0.343792	0.666081
Tet1_S177	-0.0583119	0.7728	0.596404	-0.243906	0.207047	0.284674	-0.185594	0.3677	0.676051
Alyref_S237	-0.17958	0.284011	0.384795	-0.419843	0.0163769	0.0646337	-0.240263	0.171071	0.531164
Ubr2_S1008	-0.0283586	0.798507	0.604602	-0.185116	0.0891926	0.179132	-0.156757	0.174928	0.536213
Capn15_S311	0.119755	0.325749	0.408618	0.128815	0.24449	0.310665	0.00905963	0.937793	0.83588
Itpkc_S11	-0.480717	0.261115	0.369811	-0.534	0.169861	0.256633	-0.0532828	0.902448	0.831091
Med14_S1133_S1141_S1149	0.423343	0.0473171	0.156277	0.26552	0.153771	0.242251	-0.157823	0.405389	0.694979
Sall4_S785_T789_S802_S806	-0.132499	0.441294	0.468232	-0.0728181	0.631593	0.496562	0.0596811	0.7221	0.795168
Gatad2b_S130_S136	0.0291508	0.843832	0.618109	0.0214774	0.872083	0.574636	-0.00767341	0.95763	0.838351
Phyhipl_S24	0.24676	0.100188	0.232729	0.0287117	0.825462	0.561443	-0.218049	0.131063	0.480516
Tfpt_S255	-0.24574	0.253319	0.364115	-0.406463	0.0517268	0.130106	-0.160723	0.456952	0.716381
Bin1_S298	0.511472	0.0173061	0.0872134	0.17658	0.332656	0.363113	-0.334892	0.0779844	0.400052
Rrm2_S20	-0.434754	0.0139415	0.0754664	-0.284516	0.0500898	0.127918	0.150238	0.33821	0.663728
Camsap3_S350_S351	-0.0370553	0.739181	0.58547	-0.115544	0.261334	0.32177	-0.0784882	0.482736	0.726553
Myadm_S22	-0.356916	0.0266392	0.112887	-0.298674	0.0341363	0.102074	0.0582414	0.685909	0.78646
Ybx3_S359	-0.243139	0.17304	0.305276	-0.238607	0.138322	0.228983	0.00453217	0.978918	0.840957
Rbmx2_S121	-0.0345912	0.81995	0.610918	-0.246537	0.101099	0.191679	-0.211946	0.183175	0.54359
Fam160a2_S529_S533	-0.354805	0.0487193	0.158855	-0.39513	0.0187054	0.0702962	-0.0403245	0.806441	0.812185
Akt1s1_S203_S204	-0.0146242	0.906114	0.634366	-0.075815	0.503155	0.44482	-0.0611907	0.619366	0.770763
Mapt_S487_S491_S494	-0.36427	0.0205275	0.097098	-0.583964	0.000554756	0.00588156	-0.219694	0.135182	0.486505
Tab2_S372	0.0115206	0.943183	0.64328	-0.181576	0.240734	0.308273	-0.193097	0.245849	0.601323
Znf445_S325	-0.00123949	0.993229	0.655218	0.0634181	0.629335	0.495417	0.0646576	0.654421	0.779007
Adh5_S324	-0.277736	0.0293057	0.119774	-0.108196	0.297573	0.342398	0.16954	0.153968	0.510326
Sh3d19_S368	-0.801028	2.48363e-05	0.000641733	-0.198861	0.0776829	0.165595	0.602167	0.00028743	0.0170403
Nasp_Y148	-0.0828154	0.508079	0.499047	-0.427743	0.00326057	0.0216532	-0.344927	0.0179768	0.213605
Iws1_S666	0.442034	0.0106279	0.0627856	0.484426	0.0034544	0.0226036	0.0423924	0.752432	0.80151
Sugp1_S409	0.705161	3.26118e-05	0.000809232	0.302764	0.00829041	0.0417989	-0.402396	0.00258714	0.0709061
Knop1_S312	0.0604559	0.534302	0.509873	0.0859363	0.330355	0.361717	0.0254804	0.790759	0.80887
Map1b_S1793_S1801	0.012842	0.920063	0.637705	0.0988878	0.39522	0.396219	0.0860458	0.498896	0.733582
Sgta_S307	0.372241	0.149323	0.284563	0.330993	0.158792	0.246466	-0.0412479	0.857502	0.822526
Afdn_S1770	-0.0568823	0.525295	0.505715	-0.126201	0.134053	0.225144	-0.069319	0.43872	0.708362
Znf219_S696_S702	-0.285454	0.288922	0.387448	0.173527	0.437041	0.416427	0.458982	0.0886745	0.42134
Dusp27_T1025_S1029_S1034	0.0585977	0.669602	0.560234	0.0482933	0.696711	0.520824	-0.0103044	0.938136	0.83588
Ing4_S119_S123	-0.00626681	0.950164	0.645399	-0.0774325	0.397488	0.397234	-0.0711657	0.481409	0.72652
Ankrd17_S15	-0.016334	0.908048	0.63462	0.0886656	0.484834	0.438103	0.105	0.448022	0.712295
Tsc2_S1132	0.627046	4.22729e-05	0.00099893	0.758354	2.59326e-06	0.000116006	0.131308	0.191037	0.55355
Srrm2_T973_S984	0.171324	0.35334	0.423798	-0.00432703	0.97936	0.603314	-0.175651	0.32733	0.657427
Polr2a_T1903_S1906	0.080258	0.57697	0.52682	-0.0410972	0.753742	0.538741	-0.121355	0.394361	0.689651
Nolc1_S178	0.125459	0.597559	0.534225	0.106363	0.620648	0.492188	-0.0190953	0.932883	0.834862
Kif23_Y540	-0.040063	0.90344	0.634016	0.102621	0.728182	0.531233	0.142684	0.663858	0.780164
Tbc1d2b_S959	-0.0941632	0.300079	0.393944	-0.133825	0.112934	0.204935	-0.0396616	0.654679	0.779007
Zfp36l2_S464	0.693489	0.000743742	0.00919508	0.225925	0.145407	0.235105	-0.467564	0.00702624	0.127682
Nktr_S1173	0.512447	0.0581045	0.174485	0.177583	0.455603	0.424724	-0.334865	0.172588	0.532834
Ahctf1_S1928_S1930	0.326486	0.00552453	0.0405198	0.533329	6.01135e-05	0.00114095	0.206842	0.046409	0.323235
Eif4b_S597_T610	-0.309391	0.0862806	0.215773	-0.252223	0.112667	0.204646	0.0571683	0.734555	0.798268
Plk2_S456	-0.178498	0.316939	0.403802	-0.277504	0.100677	0.191327	-0.0990062	0.575452	0.758177
Sde2_T152	0.241939	0.0563421	0.171732	0.0462374	0.664578	0.509044	-0.195702	0.105693	0.446507
Coprs_S16	-0.10381	0.552271	0.516674	0.212792	0.17145	0.257471	0.316602	0.0750912	0.39478
Utp14b_S445	0.132691	0.300645	0.394051	-0.0533295	0.637589	0.498633	-0.186021	0.154229	0.510685
Nfatc4_S311	0.590386	0.000191526	0.00317452	0.639749	3.9783e-05	0.000814152	0.049363	0.640202	0.776194
Top2b_S1509	-0.0616696	0.740012	0.585778	-0.079541	0.635725	0.498111	-0.0178714	0.921801	0.832852
Eif5b_S108	0.185574	0.258633	0.367936	0.357079	0.0263168	0.0876868	0.171506	0.286667	0.631617
Gjb3_S263	-0.183363	0.154068	0.288526	-0.255685	0.0374028	0.107888	-0.0723219	0.55901	0.753489
Prickle2_S319	-0.15214	0.338945	0.416095	-0.0846638	0.543361	0.462407	0.0674759	0.661273	0.779855
Map1b_S1271	-0.383407	0.00167559	0.0170402	-0.421685	0.0003623	0.00437718	-0.0382775	0.690822	0.788732
Ranbp2_T2342	0.327081	0.104515	0.237284	0.26551	0.145743	0.235279	-0.0615705	0.730229	0.797035
Cdkn2aip_S124	1.74548	1.98896e-09	6.9865e-07	1.69028	1.03659e-09	6.92982e-07	-0.0551988	0.555721	0.751922
Arid4b_S668	-0.153676	0.32763	0.40983	-0.307159	0.0472415	0.123313	-0.153483	0.333706	0.661987
Dido1_S2092	0.182124	0.152195	0.286673	0.241753	0.0435565	0.117703	0.0596294	0.620458	0.770763
Map1a_S1648	-0.187066	0.16084	0.294134	0.0615488	0.590235	0.481092	0.248614	0.0704561	0.384711
Mapk7_S562	-0.483143	0.0106143	0.0627338	-0.264679	0.0788344	0.166867	0.218464	0.193711	0.55696
Rabep2_S176	0.165193	0.0987003	0.231258	0.000779908	0.992594	0.60612	-0.164413	0.099204	0.437927
Ric8a_S501	0.0801892	0.632072	0.546752	-0.00922021	0.951749	0.596774	-0.0894094	0.583674	0.760644
Srbd1_S139	-0.154269	0.507226	0.498815	0.0583606	0.771101	0.544824	0.21263	0.352622	0.669688
Map3k4_S454_S461	0.217107	0.0878979	0.218472	0.102329	0.349932	0.372616	-0.114778	0.335134	0.662784
Shroom3_S810	2.64842	1.00913e-10	1.31154e-07	1.49366	3.05549e-08	5.83615e-06	-1.15476	5.60216e-08	0.000164764
Srrm2_S1216	0.366189	0.215676	0.338634	0.431135	0.114182	0.20615	0.0649465	0.809302	0.812544
Ndel1_S194_S198	-0.0695057	0.565484	0.521858	0.125503	0.254262	0.317257	0.195008	0.12056	0.465731
Fsd1_S317	-0.297404	0.0514501	0.163175	-0.239868	0.0723968	0.1588	0.0575362	0.680943	0.785249
Atic_S4	-0.00106704	0.994059	0.655421	-0.0343375	0.79087	0.551659	-0.0332705	0.81356	0.81421
Zbtb48_S240	-0.171301	0.0956636	0.227797	-0.100905	0.254654	0.317453	0.0703964	0.468404	0.720424
Ino80b_S114	-0.146694	0.244278	0.359062	-0.0174431	0.872227	0.574636	0.129251	0.296297	0.636791
Aak1_S844	1.83339	2.77639e-09	8.40057e-07	1.37284	2.63678e-08	5.28821e-06	-0.460549	0.000502004	0.0240478
Dab2ip_S992_S995	0.22449	0.0960543	0.228205	0.601527	0.000192305	0.00271923	0.377037	0.00951487	0.15429
Ube4b_S76	0.242839	0.080998	0.209091	0.188881	0.129415	0.220959	-0.0539578	0.662531	0.779882
Apc_S1859	-0.223729	0.052076	0.164396	0.0465932	0.618943	0.491708	0.270322	0.0225936	0.238014
Phf23_S64	0.0153553	0.917217	0.637428	0.392876	0.0104891	0.048471	0.377521	0.0211855	0.23153
Dync1li1_S510_T512	0.610494	0.00053272	0.00707939	0.851492	1.22331e-05	0.000351324	0.240999	0.0592069	0.358385
Cdk17_S180	0.848636	0.00341368	0.0289412	0.563633	0.0246789	0.0840081	-0.285003	0.189096	0.550723
Atp13a3_Y168	0.122754	0.245182	0.359515	-0.0158735	0.863446	0.572461	-0.138628	0.189858	0.551828
Hectd1_S1538	-0.0049326	0.980364	0.65226	-0.334602	0.0986398	0.189339	-0.32967	0.125311	0.47267
Pi4ka_S263	-0.497225	0.000688292	0.0086766	-0.223782	0.0359539	0.105522	0.273442	0.0261052	0.255077
Arid4b_S668_S675	-0.33045	0.00829368	0.0534944	-0.175206	0.081377	0.169477	0.155244	0.158661	0.516118
Bclaf1_S756	-0.409383	0.0789443	0.206353	-0.564666	0.0130342	0.0557968	-0.155283	0.484295	0.727538
Pard3_S409	0.14622	0.368642	0.432103	0.143468	0.329493	0.361365	-0.00275274	0.985782	0.842698
Nav1_S1250_S1251	-0.101962	0.616209	0.540597	-0.56585	0.0128383	0.0551741	-0.463887	0.0475373	0.326787
Q9CQ90_S146	0.0281301	0.833134	0.614463	-0.059019	0.627424	0.494683	-0.0871491	0.51164	0.736493
Mthfd1_S549	0.106813	0.244131	0.358927	0.324885	0.00150368	0.0122259	0.218073	0.0270391	0.258414
Zrsr1_S340	0.00668012	0.960465	0.647893	0.0905204	0.457287	0.425608	0.0838402	0.526933	0.741208
Gprc5a_Y346	-0.179148	0.279122	0.381381	-0.128465	0.378591	0.387428	0.0506835	0.751146	0.801297
Nktr_S1195	-0.0972871	0.445219	0.470115	0.0659461	0.560101	0.468894	0.163233	0.209562	0.570304
Tti2_S21	-0.105981	0.366495	0.430952	0.279018	0.0165308	0.0650247	0.384998	0.00490614	0.101639
Rabep1_S416	-0.150498	0.267954	0.374547	-0.27414	0.0388785	0.110183	-0.123642	0.36034	0.673346
Supt5h_T785	0.0471189	0.684251	0.56512	0.104124	0.324554	0.358814	0.0570046	0.620633	0.770763
Piezo1_S1600	-0.236808	0.131441	0.266882	-0.227919	0.106174	0.19747	0.00888962	0.952393	0.837696
Srrm2_S1246	0.0927394	0.481811	0.488135	0.0298581	0.800396	0.554447	-0.0628813	0.623754	0.77138
Ssh1_S585	-0.13261	0.233652	0.350864	-0.286761	0.0116943	0.0519075	-0.154151	0.171832	0.531895
Pikfyve_S299	-0.182655	0.154035	0.288526	-0.0676566	0.536858	0.459272	0.114998	0.352336	0.669688
Nolc1_T613	-0.0467149	0.792099	0.602227	0.0628824	0.689642	0.518895	0.109597	0.524736	0.740127
Pask_S448	0.124767	0.394376	0.445585	0.221796	0.105956	0.197277	0.0970293	0.499931	0.73363
Ppp1r12b_S503	1.95473	6.18869e-10	3.53645e-07	1.40375	6.94242e-09	2.30966e-06	-0.550987	0.000142827	0.0111099
Cux1_S1049_S1054	-0.526837	0.085198	0.214509	-0.517926	0.0595145	0.141701	0.00891069	0.975841	0.840516
Klhdc4_S418_S420	0.0118771	0.929437	0.640221	-0.165698	0.195691	0.276094	-0.177575	0.200648	0.563215
Rnf25_S456	0.000672592	0.994477	0.655522	-0.100587	0.267205	0.325143	-0.101259	0.304776	0.642761
Nipbl_S284	-0.0935418	0.508951	0.499451	0.0638628	0.606592	0.487792	0.157405	0.26134	0.613606
Topors_S995_S1016	0.0304248	0.812586	0.608511	0.134207	0.254468	0.317415	0.103782	0.408525	0.696098
Papola_S550	-0.231877	0.103241	0.235923	-0.106432	0.37851	0.387428	0.125445	0.354405	0.670557
Rrm2_S55	0.0674038	0.66986	0.560377	0.0183108	0.89798	0.582078	-0.049093	0.748844	0.801232
Setd3_S21	0.0626324	0.645103	0.551218	0.160926	0.199749	0.279234	0.0982935	0.454722	0.715045
Znf423_T1155	-0.272805	0.0388033	0.140831	-0.02092	0.843787	0.566763	0.251885	0.0528298	0.344204
Arhgap21_S1875	-0.0218599	0.905428	0.634366	-0.0914226	0.586378	0.479711	-0.0695626	0.701157	0.791153
Ddx10_S576_T587	0.107663	0.447343	0.470792	0.0851187	0.502164	0.444578	-0.0225446	0.870595	0.825031
Tpr_T2135_S2141	-0.158437	0.298202	0.392592	0.0695335	0.59282	0.482033	0.227971	0.132816	0.483445
Depdc5_S521_S525	-0.0807039	0.530578	0.508315	-0.0615158	0.592486	0.481891	0.0191881	0.879496	0.826656
Brca2_S231	0.161297	0.401686	0.449425	0.504524	0.0107395	0.0493062	0.343227	0.0847225	0.412589
Fam117b_S383_S386	0.120312	0.287784	0.387	-0.0314351	0.754197	0.538893	-0.151747	0.181025	0.541498
Cdc23_S593_T596	0.108593	0.47013	0.482674	0.042756	0.751632	0.537992	-0.0658367	0.650964	0.777861
Appl1_S401	0.00235313	0.986918	0.653958	-0.102883	0.436741	0.416273	-0.105236	0.463832	0.719208
Baiap2_S324	-0.0210659	0.85266	0.621109	0.0250513	0.805166	0.555999	0.0461172	0.680654	0.785166
Luzp1_S982	0.0256166	0.827604	0.613459	0.117519	0.276605	0.330272	0.0919026	0.434614	0.706117
Cchcr1_S707	-0.0726028	0.520559	0.50433	-0.206579	0.0611692	0.143679	-0.133976	0.24584	0.601323
Nelfa_S363	0.990492	0.000694137	0.00872047	1.22087	5.50711e-05	0.00106542	0.230381	0.262564	0.614498
Mga_S2860	0.12588	0.360329	0.427711	0.0655141	0.59012	0.481092	-0.060366	0.655356	0.779082
Atn1_S617	0.205344	0.130529	0.265861	0.249036	0.0492196	0.126447	0.0436916	0.730879	0.797226
Ubxn1_S188_T192	-0.180853	0.160769	0.294127	-0.110474	0.324737	0.358864	0.070379	0.567572	0.756071
Cnot10_S500_S501	-0.212664	0.129346	0.264735	-0.0159481	0.890129	0.579768	0.196715	0.148803	0.504689
Zc3h13_S369	0.0316708	0.863342	0.623301	0.0969001	0.558977	0.468418	0.0652293	0.716843	0.793956
Foxk1_S406_S414	-0.0946244	0.406239	0.451767	-0.0422725	0.673811	0.512657	0.0523519	0.636434	0.775338
Rb1cc1_T238	-0.081153	0.638681	0.549031	-0.0186697	0.903055	0.583418	0.0624833	0.711009	0.793395
Tp53bp1_S1662	-0.258933	0.0894406	0.220326	-0.275594	0.0490168	0.126033	-0.0166609	0.907213	0.831739
Pds5b_S1356_T1359_T1368	-0.0412068	0.768446	0.595211	-0.0225817	0.857222	0.570597	0.0186251	0.891755	0.829432
Polr2a_S1917_T1919_S1920	0.0646259	0.561338	0.520456	0.00321855	0.974224	0.602117	-0.0614073	0.575093	0.758177
Pi4kb_S258	0.139429	0.258826	0.368003	0.270317	0.025459	0.085814	0.130888	0.274612	0.623644
Rbm10_S733	-0.299562	0.0514112	0.163175	-0.23572	0.0777709	0.165743	0.0638416	0.65078	0.777813
Slc52a3_S266	-0.461574	0.00166301	0.0169713	-0.249712	0.0268031	0.0889247	0.211862	0.0843773	0.412016
Nup133_S37	0.203409	0.223761	0.344202	0.234937	0.126919	0.218523	0.0315272	0.83714	0.819835
Usp24_T1286	-0.0564816	0.649083	0.552365	-0.191918	0.109615	0.201133	-0.135436	0.284807	0.630235
Ybx3_S33	0.552863	0.00283689	0.025463	1.22395	1.09049e-06	5.83211e-05	0.67109	0.000283542	0.0169298
Wdr44_S305	1.62047	8.76014e-09	1.77896e-06	0.968648	8.25115e-07	4.89107e-05	-0.651819	2.97766e-05	0.00398253
Erbb3_S684	-0.611283	0.00127478	0.0138529	-0.16805	0.211049	0.287417	0.443234	0.00984299	0.157472
Dtl_S511	-0.330839	0.00200346	0.0195338	-0.0355049	0.636879	0.498507	0.295334	0.00416685	0.092108
Fbxo11_S100	-0.188274	0.175327	0.3071	-0.0506255	0.666136	0.509579	0.137649	0.303972	0.642596
Kri1_S220	-0.0745037	0.572489	0.524941	-0.0335478	0.775054	0.546485	0.0409559	0.754734	0.801748
Sox13_S302	0.0398347	0.708588	0.573899	0.148619	0.137385	0.228343	0.108784	0.307973	0.644653
Cul4b_T140	-0.0135252	0.918506	0.637483	0.0655458	0.581038	0.477257	0.0790709	0.541537	0.746281
Ncbp3_S410	-0.414991	0.00653729	0.0452416	-0.118744	0.29417	0.340304	0.296247	0.034873	0.286919
Pde4d_S654	0.375231	0.00491455	0.0375151	0.303153	0.00945297	0.0454984	-0.0720772	0.503307	0.734504
Gcfc2_S118	-0.138698	0.484287	0.489346	-0.393046	0.0498116	0.127476	-0.254348	0.221244	0.580732
Znf652_S196	0.634324	0.00019174	0.00317452	0.211349	0.0791937	0.167245	-0.422975	0.00267159	0.072048
Brd3_S677	0.0656718	0.555323	0.517748	0.130749	0.203207	0.281581	0.0650775	0.547072	0.747295
Kars_T583_S592	-0.136096	0.509573	0.499608	-0.195299	0.302962	0.345423	-0.0592028	0.772318	0.805043
Aarsd1_S409	-0.15335	0.171708	0.304122	-0.0492615	0.60718	0.487971	0.104089	0.336368	0.663311
Fcho1_S343	-0.314517	0.0201328	0.0959872	-0.2177	0.0583169	0.139825	0.0968169	0.420548	0.699402
Gtf3c1_S1063	-0.205747	0.0601188	0.177298	-0.0886534	0.332425	0.363015	0.117094	0.256013	0.609943
Rrbp1_S818	0.148146	0.348808	0.421474	0.158721	0.270394	0.326452	0.0105756	0.942854	0.837075
Pds5a_S1303	0.210686	0.237737	0.354296	0.0901836	0.572695	0.473312	-0.120502	0.472286	0.721345
Prpf38b_S523	0.113598	0.550663	0.515844	0.429196	0.0231725	0.0807298	0.315598	0.100424	0.438815
Sec13_S311	-0.21154	0.104336	0.237123	-0.224489	0.060042	0.142394	-0.0129489	0.915645	0.832181
Trim44_S322	0.163488	0.121024	0.256594	0.0669627	0.461078	0.427549	-0.0965251	0.336561	0.663311
Ehbp1_S588	-0.00675614	0.947678	0.64462	-0.0478108	0.606805	0.487816	-0.0410546	0.689801	0.788653
Anln_S292	0.139434	0.37487	0.435383	0.214591	0.139937	0.230451	0.0751563	0.609099	0.76614
Prrc2a_S761	0.383258	0.00301471	0.0265555	0.227093	0.0301735	0.0952911	-0.156165	0.14539	0.501585
Arvcf_S916	-0.427813	0.0110286	0.0642188	-0.217166	0.110157	0.201737	0.210647	0.160892	0.519769
Camsap3_S193_S202	0.0679523	0.680556	0.563451	0.0672083	0.65099	0.504156	-0.000744014	0.99631	0.84461
Nav1_S394	0.013676	0.874112	0.626794	0.0636797	0.416746	0.4066	0.0500037	0.561508	0.754371
Epb41l3_S451	0.401105	0.00720984	0.0481787	0.3741	0.00568432	0.0325101	-0.0270053	0.827644	0.81815
Abcf2_T53	-0.0976159	0.268039	0.374574	0.0351629	0.647284	0.502579	0.132779	0.139956	0.493805
Prrc2a_T1106_S1108	-0.333362	0.00435135	0.0344419	-0.460781	0.000186251	0.00265548	-0.127419	0.200885	0.563313
Kat6b_S1105	0.0601192	0.769969	0.595376	0.327106	0.0896825	0.179448	0.266987	0.186591	0.547858
Magi3_S568	-0.171044	0.447378	0.470792	-0.149083	0.457952	0.425963	0.0219611	0.920904	0.832852
Zmym2_S837	0.204266	0.148874	0.284318	0.43363	0.00335773	0.0220911	0.229365	0.087734	0.418602
Chd7_S2264	-0.0692875	0.539071	0.511914	-0.229316	0.0401469	0.112036	-0.160029	0.171132	0.531164
Evl_S352	0.0867912	0.747691	0.588124	0.376447	0.128542	0.220053	0.289656	0.264564	0.615353
Gpatch4_T138	0.0928259	0.42689	0.461687	0.26167	0.023925	0.0821953	0.168844	0.14464	0.500498
Ankle2_S820	1.05025	2.14837e-06	9.33843e-05	0.920612	3.74127e-06	0.000155358	-0.129638	0.232098	0.589533
Kmt2d_S2318	0.23948	0.066884	0.1884	0.0607553	0.582965	0.478122	-0.178725	0.149124	0.504986
Dixdc1_S287	-0.0498834	0.67298	0.561506	0.245588	0.0334925	0.100782	0.295471	0.022772	0.23926
Cdkn2aip_S317	0.0546614	0.638929	0.549079	-0.0394361	0.707271	0.524446	-0.0940975	0.4188	0.69845
Aak1_S622	0.210255	0.152038	0.286502	0.0912182	0.482644	0.437194	-0.119037	0.384796	0.685546
Cc2d1b_S520	0.0338052	0.696569	0.56957	0.0187679	0.808853	0.556989	-0.0150373	0.86083	0.822526
Tfcp2l1_S37	-0.133097	0.237347	0.353982	0.0128988	0.894527	0.581184	0.145995	0.196244	0.559834
H2afx_S137_S140	-0.143186	0.18513	0.31432	-0.175279	0.079501	0.167556	-0.0320937	0.756994	0.802485
Thrap3_S320_S330	-0.204875	0.0843172	0.213408	0.152781	0.13338	0.224604	0.357656	0.0061211	0.116954
Nktr_S255_S260	0.00612452	0.958058	0.647477	0.0451655	0.666165	0.509579	0.039041	0.736214	0.79879
Troap_S666	-0.248609	0.317428	0.404181	-0.0245193	0.907166	0.584819	0.224089	0.356854	0.671517
Rplp2_S64	0.0752181	0.593018	0.532863	0.208001	0.115391	0.207257	0.132783	0.33318	0.661943
Znf516_S972	-0.114536	0.380726	0.4384	0.245042	0.0469591	0.122922	0.359579	0.0131142	0.179859
Tex14_S1221	-0.283471	0.0737632	0.198691	-0.178978	0.182958	0.26644	0.104493	0.479802	0.726483
Iws1_S458_S460	0.0599792	0.653679	0.554252	-0.0239109	0.841648	0.566042	-0.0838901	0.52975	0.741874
Uri1_S242	0.277772	0.0680394	0.190089	0.147779	0.256855	0.318993	-0.129993	0.359195	0.672695
Map7d2_S751	0.0665016	0.562473	0.520602	0.0972214	0.350862	0.37307	0.0307198	0.785259	0.808076
Kri1_S178	0.063037	0.569397	0.523732	-0.0895864	0.378329	0.387428	-0.152623	0.179707	0.539971
Nipbl_T287	0.19349	0.22366	0.344089	-0.259511	0.100856	0.191565	-0.453	0.0121859	0.174318
Cep290_S1589	-0.240445	0.0492024	0.159549	-0.222996	0.0425743	0.116242	0.0174487	0.875368	0.826096
Kank2_T151_T170	0.0707262	0.627105	0.544992	-0.0985491	0.466347	0.430241	-0.169275	0.251198	0.606159
Rbfox2_T65	0.555133	0.000234475	0.00375761	0.34879	0.00391481	0.0247028	-0.206343	0.0580423	0.355792
Hs1bp3_S191	-0.0249087	0.884219	0.629331	0.106822	0.485057	0.438103	0.13173	0.431121	0.703578
Cars_S388	-0.00969975	0.959105	0.647612	-0.222818	0.220627	0.294986	-0.213119	0.273825	0.6234
Alg13_T424	-0.522656	0.0102083	0.0610594	-0.0654101	0.648339	0.502847	0.457246	0.0187382	0.219378
Dnmt3b_S399	-0.228265	0.0754521	0.200908	-0.00978973	0.924994	0.589803	0.218475	0.0818151	0.407451
Stx7_S45	0.00142445	0.991146	0.654882	-0.089838	0.447931	0.420641	-0.0912624	0.475168	0.722926
Ranbp2_T2329	-0.501361	0.0010211	0.0117029	-0.821695	8.10132e-06	0.000269298	-0.320334	0.0208596	0.229283
Znf280d_S293	0.1417	0.27407	0.37828	0.214749	0.0774722	0.165292	0.0730481	0.545404	0.747092
Pdlim7_T251	0.12716	0.45399	0.47366	-0.149349	0.352911	0.374007	-0.27651	0.117516	0.461208
Gtf2e2_S31_S35	-0.094761	0.46462	0.479518	-0.374717	0.00682504	0.0368487	-0.279956	0.0475036	0.32669
Akap12_S371	-0.152163	0.244684	0.359423	0.0648005	0.562969	0.46999	0.216964	0.100676	0.438882
Suds3_S45	0.180901	0.295431	0.390913	0.168753	0.277499	0.330877	-0.0121483	0.941983	0.836985
Eif4ebp1_S100	0.13291	0.388422	0.442374	0.22896	0.111766	0.203682	0.0960502	0.508701	0.7356
Ccdc174_S198	-0.053878	0.674561	0.561853	-0.143003	0.232843	0.302644	-0.0891247	0.48765	0.728885
Lrba_S1219_S1228	-0.271566	0.174758	0.306734	-0.279192	0.122972	0.214614	-0.00762649	0.968447	0.839005
Ranbp2_S2754	-0.101298	0.324982	0.40825	0.0534387	0.55518	0.46729	0.154737	0.143011	0.499091
Ctnna1_S641_S652	0.429384	0.0308819	0.123307	0.210366	0.220056	0.294665	-0.219019	0.209125	0.570304
Srrm2_S2646	-0.271574	0.0788568	0.206297	-0.256313	0.0656374	0.149477	0.0152608	0.915274	0.832181
Xrcc1_S460_S467_T469	-0.279368	0.0635287	0.183375	-0.369138	0.011579	0.0515287	-0.0897703	0.524949	0.740237
Exoc1_S470_S473	0.0643353	0.588711	0.531086	-0.0986265	0.369386	0.38263	-0.162962	0.181969	0.542295
Smarca1_S61	-0.255886	0.0279245	0.116026	-0.141517	0.144787	0.234649	0.114369	0.281049	0.627887
Inf2_S1218	-0.00460266	0.977823	0.651794	0.112165	0.451288	0.422449	0.116767	0.47094	0.720908
Haspin_S50	-0.159086	0.228648	0.347044	-0.165474	0.167168	0.254021	-0.00638791	0.959865	0.838455
Senp3_S163_S175	0.227972	0.196087	0.323701	0.138377	0.382258	0.389321	-0.0895941	0.58132	0.760092
Matr3_S8	0.132654	0.281145	0.382815	0.145065	0.1941	0.275134	0.0124118	0.916729	0.832221
Gtf3c4_S647	0.0339021	0.816561	0.609924	0.0394824	0.764471	0.54253	0.00558029	0.968457	0.839005
Ngfr_S415	0.0968121	0.37168	0.433942	0.0655598	0.497042	0.442343	-0.0312524	0.767126	0.804339
Pprc1_S1359_S1363	0.0779024	0.481796	0.488135	-0.0086339	0.930591	0.591167	-0.0865363	0.42894	0.702711
Mtmr4_S610	0.343235	0.0280846	0.11643	0.366909	0.0124927	0.0542213	0.0236736	0.856128	0.822526
Tns3_S745_S752	2.52704	2.22939e-09	7.62496e-07	1.59182	1.72158e-07	1.74086e-05	-0.935222	5.88385e-06	0.00166593
Ep400_S741_S754	0.123764	0.242242	0.3577	-0.00976463	0.915702	0.586863	-0.133529	0.206658	0.568348
Clasp2_S1019	1.10846	3.48223e-07	2.35718e-05	1.11561	1.11634e-07	1.39826e-05	0.00714892	0.944201	0.837249
Piga_S16	0.161795	0.274263	0.37828	0.0303682	0.818403	0.559391	-0.131427	0.355925	0.671233
Cdc16_S560	-0.0282412	0.899948	0.633258	0.0144536	0.94254	0.594501	0.0426948	0.845204	0.821721
Tjp2_S1133	1.55533	2.90113e-09	8.56939e-07	1.28866	7.95545e-09	2.33489e-06	-0.266671	0.0094806	0.154191
Pex13_S356	-0.1313	0.344218	0.418771	0.00209418	0.986088	0.604713	0.133394	0.326343	0.656885
Hdgfl2_S620_S628_S629	-0.167035	0.418926	0.458185	-0.2135	0.259005	0.320153	-0.0464651	0.819671	0.815788
Clcn2_S901_S903	-0.228642	0.179712	0.310464	0.106853	0.453164	0.423704	0.335494	0.0536367	0.345537
Fbxo38_S763_S766	0.205069	0.203978	0.329651	-0.0758742	0.604432	0.486779	-0.280943	0.0857368	0.413869
Casp8ap2_S20	-0.164349	0.153473	0.288007	-0.0325053	0.740264	0.535005	0.131844	0.24264	0.599016
Rnf219_S522_S525	0.24195	0.0964948	0.228679	-0.0102146	0.935457	0.592537	-0.252164	0.0788576	0.40206
Zdbf2_S471	0.0310557	0.847766	0.619358	0.0159471	0.912773	0.586246	-0.0151086	0.923963	0.833251
Arhgap5_S1217	0.0376026	0.717076	0.577177	0.0573484	0.540006	0.46062	0.0197457	0.846858	0.822188
Wwc2_S1001	-0.334225	0.00462754	0.0360014	-0.304607	0.00409762	0.0256012	0.0296182	0.759515	0.802975
Pnpla6_S1319	-0.249361	0.0269443	0.113809	-0.244124	0.017527	0.0674474	0.00523741	0.958213	0.838351
Bin2_S430	0.00553194	0.974239	0.651058	0.0648985	0.672416	0.512152	0.0593666	0.720521	0.79474
Znf532_S313	0.148691	0.528043	0.507163	0.340493	0.119462	0.210874	0.191803	0.387673	0.686791
Srrm2_S1376_S1378_S1380	0.059259	0.613128	0.539299	-0.141751	0.196193	0.276432	-0.20101	0.10419	0.444317
Fnbp4_S19	0.341281	0.319643	0.40536	0.503075	0.113912	0.205971	0.161794	0.602976	0.763779
Tpr_S453	0.1346	0.294065	0.390327	0.216441	0.0735271	0.160314	0.0818408	0.498167	0.733566
Xrn2_S471	-0.124349	0.315493	0.402859	-0.270099	0.0296512	0.0942428	-0.14575	0.2456	0.601323
Nfatc2_S150	0.0943941	0.485237	0.489827	0.140849	0.255305	0.317947	0.0464553	0.720573	0.79474
Papola_S522	0.321382	0.287441	0.386848	-0.045378	0.870378	0.574207	-0.36676	0.220891	0.580285
Sgpp1_S65	-0.332671	0.297761	0.39225	-0.183276	0.508735	0.447269	0.149395	0.632036	0.774393
Wtip_S121	-0.0242885	0.86692	0.624669	0.0724641	0.576128	0.475108	0.0967526	0.49576	0.732379
Mov10_S266	-0.137991	0.183147	0.312703	-0.0843486	0.352038	0.373594	0.0536422	0.590277	0.762519
Mtmr7_S634	0.0751614	0.494915	0.494536	0.254726	0.0213386	0.076807	0.179564	0.113914	0.45736
Prpf38b_S522_S523	-0.549768	0.0225496	0.10268	-0.175368	0.334583	0.363863	0.374401	0.0965001	0.434039
Pou2f2_S50_S55	-0.154749	0.251941	0.363415	-0.091208	0.440384	0.417892	0.0635413	0.625387	0.771857
Nasp_S648	-0.0566304	0.517124	0.502989	-0.0428212	0.583158	0.478234	0.0138092	0.872897	0.825391
Itgb3bp_S33	0.0461588	0.791966	0.602227	0.51328	0.00476847	0.0285762	0.467121	0.0131305	0.179935
Dcaf17_S412	0.139888	0.386905	0.441679	0.0648791	0.655747	0.506009	-0.0750085	0.625398	0.771857
Dnmt1_S150	0.225086	0.0393197	0.141756	0.171689	0.0720618	0.158209	-0.0533971	0.588027	0.761608
Ppig_S254_S255	0.279267	0.114463	0.248439	0.326663	0.0481395	0.124791	0.0473964	0.7615	0.803399
Pkd2_S70	0.0143575	0.926125	0.639329	-0.0152557	0.913094	0.586246	-0.0296133	0.845727	0.821805
Fam193a_S354	1.93709	2.5073e-08	3.83374e-06	1.01671	8.85971e-06	0.000285851	-0.920377	1.27098e-05	0.00236406
Polr2m_S204	0.0470882	0.69099	0.567516	-0.122459	0.26561	0.324122	-0.169547	0.1678	0.528622
Asph_S32	0.00609178	0.982163	0.652638	-0.0994746	0.690852	0.519134	-0.105566	0.694813	0.789596
Mark2_S616	0.202912	0.197574	0.324954	0.0875555	0.529295	0.455739	-0.115356	0.439258	0.708633
Palm3_S158_S167	-0.000557334	0.996387	0.655895	-0.0814727	0.471596	0.432187	-0.0809154	0.50906	0.735647
Dbn1_S387	0.424219	0.000863798	0.0102432	0.672634	6.48129e-06	0.000230063	0.248415	0.0207899	0.228968
Inpp5d_T964_S972	0.231073	0.0548111	0.169328	0.1569	0.134057	0.225144	-0.0741737	0.496733	0.732825
Rbm5_S621	0.0627833	0.570824	0.524281	0.128646	0.208003	0.285316	0.0658632	0.540094	0.746238
Trim28_S501	0.135644	0.437206	0.466227	0.0451815	0.774742	0.546485	-0.0904623	0.589216	0.762027
Impdh2_S122	-0.0816424	0.447337	0.470792	0.127819	0.189292	0.271249	0.209462	0.0623181	0.366382
Aak1_S676	0.0915016	0.654962	0.554806	0.0334397	0.857145	0.570597	-0.0580619	0.769266	0.804574
Cnot10_S505	-0.131622	0.409914	0.453905	-0.19957	0.178639	0.262951	-0.0679487	0.665995	0.780754
Mtcl1_S1371	0.0317371	0.75268	0.589764	0.142936	0.131698	0.223144	0.111199	0.276576	0.624697
Phf23_S315	0.237582	0.15088	0.286028	-0.0791318	0.597113	0.483758	-0.316714	0.0598346	0.359574
Frmd6_S522_S525	-0.36161	0.00623442	0.0440357	-0.314803	0.00722564	0.0382696	0.0468062	0.671295	0.782525
Hjurp_S499	-0.0811635	0.503374	0.497358	-0.00509385	0.962114	0.59875	0.0760697	0.527661	0.741367
Esco2_S22	0.0730864	0.616064	0.540565	-0.247779	0.0896431	0.179448	-0.320865	0.0450087	0.319159
Pan3_S300	0.00744295	0.967964	0.649794	0.253428	0.1378	0.228685	0.245985	0.17826	0.539148
Nf1_S2523	-0.210074	0.203205	0.329102	-0.188835	0.200897	0.279916	0.021239	0.893394	0.829519
Map4_T249	-0.223003	0.467608	0.48134	-0.32129	0.256524	0.318915	-0.0982869	0.74862	0.801164
Prkd3_S360	-0.10514	0.29357	0.390077	-0.055437	0.528811	0.455469	0.0497032	0.611352	0.766866
Akap12_S234	0.0329863	0.786476	0.600461	0.112123	0.313661	0.351858	0.0791363	0.505083	0.735
Rtn4_S748	0.299221	0.0167709	0.0853437	0.267027	0.0176453	0.0677294	-0.0321947	0.761581	0.803399
Ahctf1_T2067	-0.124017	0.48914	0.491727	-0.188893	0.253747	0.316942	-0.0648752	0.714065	0.793626
Pex1_S1212_S1217	-0.111922	0.427446	0.461822	-0.0960765	0.44636	0.420117	0.0158459	0.90802	0.831739
Phf8_S758_S768	-0.0529376	0.691952	0.568032	-0.0256315	0.830095	0.56335	0.0273061	0.83421	0.81931
Gon4l_S415	1.56797	5.09619e-07	2.94373e-05	1.3262	1.7099e-06	8.36416e-05	-0.241762	0.0657833	0.373951
Sos1_S1120_S1123	2.41784	7.09005e-09	1.58875e-06	1.66405	1.82022e-07	1.79907e-05	-0.753792	0.00010982	0.0095101
Srrm2_T2096	-0.0335548	0.77202	0.596113	-0.0132441	0.898352	0.582132	0.0203107	0.858535	0.822526
Nmt2_S72	-0.150146	0.134475	0.269719	-0.265007	0.008739	0.0431865	-0.114862	0.242329	0.598669
Prpf4b_S569_S572	-0.0424233	0.75769	0.591088	0.0433926	0.723608	0.529666	0.0858159	0.528405	0.741486
Kansl3_S523	0.102514	0.564799	0.521643	0.379914	0.0283657	0.0919788	0.277399	0.114226	0.458066
Fry_S1955_T1965	-0.0262946	0.866468	0.624543	-0.114434	0.428482	0.412155	-0.0881393	0.570845	0.756893
Dmtn_S81_S85_S87	-0.125141	0.2509	0.362765	-0.0845318	0.379475	0.387833	0.0406095	0.700413	0.791048
Relch_S180_S182	-0.178768	0.185091	0.31432	-0.159916	0.184809	0.267871	0.0188515	0.883348	0.827977
Mpdz_S231	0.0895978	0.420537	0.458648	0.00737641	0.940307	0.593964	-0.0822214	0.455435	0.715412
Zc3h13_S1002	0.0738253	0.560698	0.520333	0.0737182	0.517697	0.45041	-0.000107089	0.999316	0.84461
Zmym4_S1072	-0.0983753	0.344888	0.419076	-0.255895	0.0170192	0.0661491	-0.15752	0.143676	0.49983
Cul4b_T135_T140	-0.0208911	0.874727	0.626839	-0.251185	0.0555359	0.135692	-0.230294	0.103251	0.442863
Trafd1_S478	0.124545	0.247563	0.360625	0.23201	0.0273572	0.0901173	0.107466	0.30871	0.645212
Top2b_S1568	-0.189912	0.153447	0.288007	-0.118406	0.305706	0.346978	0.0715058	0.572251	0.75737
Nabp1_S170_T176	0.113698	0.257384	0.367086	-0.170898	0.0762035	0.163882	-0.284595	0.0120885	0.174074
Eif3b_S68	-0.083979	0.683785	0.565007	0.0939256	0.605216	0.487076	0.177905	0.378435	0.682191
Ythdf1_S252	0.076339	0.64018	0.549504	-0.0520424	0.72815	0.531233	-0.128381	0.426971	0.701713
Aurkb_S17	-0.246494	0.0804064	0.208588	-0.25235	0.0499025	0.127629	-0.00585609	0.964353	0.838861
Ranbp2_S21	0.0936755	0.585054	0.530023	0.0147146	0.92446	0.589619	-0.0789608	0.636517	0.775338
Acvr1b_S168	-0.239418	0.0434189	0.149842	-0.0202357	0.830673	0.56336	0.219182	0.0581733	0.356199
Fez1_S58	-0.205875	0.172444	0.304637	-0.175591	0.191343	0.272905	0.0302846	0.833715	0.81931
Fip1l1_S566	-0.367781	0.0328507	0.127868	-0.311957	0.0391946	0.110714	0.0558238	0.721101	0.794967
Esrrb_S191	0.37725	0.13836	0.274079	0.227933	0.320394	0.356487	-0.149317	0.517485	0.738713
Tp53bp1_S382	0.166606	0.322099	0.407059	0.306525	0.055646	0.135878	0.139919	0.37855	0.682269
Rbm7_S125	-0.0449409	0.645573	0.551273	-0.207858	0.0332333	0.100376	-0.162917	0.114451	0.458339
Rplp1_S101_S104	-0.0555234	0.673075	0.561514	-0.121868	0.315534	0.353169	-0.0663451	0.611173	0.766815
Enah_S748	0.0188852	0.875478	0.627088	-0.0143899	0.894573	0.581184	-0.0332751	0.779657	0.807007
Klc2_S443	-0.236404	0.0245391	0.107529	-0.163599	0.0686615	0.153147	0.0728052	0.43883	0.708362
Sipa1l1_S114	0.059144	0.609707	0.537874	0.0755674	0.470527	0.431722	0.0164234	0.883996	0.828061
Exosc2_S59	0.352281	0.00547052	0.0403056	0.252937	0.0189092	0.070885	-0.0993434	0.345449	0.666818
Trim2_S424_S428	-0.111574	0.267557	0.374072	-0.193759	0.0447919	0.119511	-0.0821854	0.407793	0.696098
Fcho1_S518	-0.0892821	0.492659	0.493422	-0.182046	0.139382	0.229883	-0.0927638	0.474804	0.722683
Arid1a_S383	-0.0350065	0.762193	0.592661	-0.0727462	0.487805	0.439004	-0.0377397	0.742728	0.800373
Bud13_S344	-0.0576996	0.617406	0.540832	0.0386002	0.706806	0.524205	0.0962998	0.400952	0.693409
Cbx3_S93	-0.708458	0.52906	0.507572	-0.832417	0.412499	0.404545	-0.12396	0.912725	0.83216
Bcl9_T315	-0.188886	0.0808303	0.208854	-0.253624	0.0150514	0.0612008	-0.0647376	0.523648	0.739942
Arhgap12_S584	0.0353392	0.856717	0.62173	0.0296124	0.866566	0.573201	-0.00572679	0.975889	0.840516
Slc39a6_S488	-0.104953	0.52052	0.50433	0.0172311	0.90489	0.583883	0.122184	0.451432	0.713195
Gpatch2_S116	-0.14381	0.443668	0.469526	-0.212352	0.217295	0.292619	-0.0685423	0.711981	0.793626
Ivns1abp_S338	-0.1288	0.32297	0.407424	0.0415894	0.712718	0.526151	0.17039	0.191067	0.55355
Raf1_S621	0.181543	0.399668	0.448179	0.395228	0.0541627	0.13342	0.213686	0.291132	0.633757
Zgrf1_T551	-0.175653	0.0714184	0.194993	-0.0320167	0.691149	0.519185	0.143636	0.129655	0.478079
Mllt10_S536	-0.145401	0.271485	0.376923	-0.176111	0.147272	0.236479	-0.0307103	0.810355	0.812544
Arhgef2_T795	-0.172634	0.163701	0.297025	-0.0209726	0.842567	0.566418	0.151662	0.214839	0.576418
Akap10_S187	0.104574	0.403901	0.450578	0.201626	0.0881811	0.178069	0.0970523	0.430033	0.703003
Arhgap12_S199_S204	-0.0318298	0.845083	0.618606	0.236476	0.120465	0.211841	0.268306	0.11067	0.453499
Rassf5_S177	-0.085694	0.457218	0.474974	-0.21625	0.0569502	0.13786	-0.130556	0.264941	0.615705
Synj1_S1084	-0.113034	0.345091	0.419166	-0.0551843	0.600667	0.484939	0.0578498	0.621967	0.770849
Nup214_T1324	-0.139499	0.136123	0.271526	0.100249	0.220539	0.294901	0.239748	0.0178315	0.213193
Rps27_S11	-0.110879	0.552199	0.516674	0.0913845	0.580858	0.477175	0.202263	0.281203	0.627945
Rif1_S1678_S1683	-0.119211	0.318293	0.404659	-0.157806	0.151421	0.239908	-0.0385949	0.740612	0.800121
Golga2_S918	-0.506097	0.0284168	0.117135	-0.249992	0.17305	0.25868	0.256105	0.230313	0.587812
Pdcd11_S36	0.0297035	0.743532	0.586943	-0.124135	0.150528	0.239027	-0.153838	0.108132	0.450475
Tab3_S387_S389	-0.211191	0.177761	0.308927	0.0411295	0.752634	0.53832	0.252321	0.106008	0.447432
Arid1a_S770	-0.39621	0.106853	0.239811	-0.374226	0.0892316	0.179132	0.0219836	0.924814	0.833346
Ambra1_S482	0.0548168	0.717647	0.577315	-0.0311442	0.821298	0.560163	-0.085961	0.563068	0.754371
Kif15_S568	-0.124924	0.191523	0.319832	0.0385389	0.638654	0.498905	0.163463	0.0927692	0.429626
Chaf1a_S293_S294	-0.119484	0.471761	0.483148	-0.0629954	0.668193	0.510481	0.0564886	0.726768	0.796624
Spast_S243	0.0993303	0.429967	0.462912	0.0701757	0.532266	0.45694	-0.0291546	0.812654	0.813791
Srrm1_S781	0.307697	0.414669	0.456455	0.205794	0.548396	0.464655	-0.101904	0.773368	0.805377
Irf2bp1_S436	-0.063413	0.544672	0.513864	0.109759	0.249609	0.314384	0.173172	0.11176	0.454718
Gtf2e1_S291	-0.337275	0.0174138	0.0876067	-0.0899842	0.409032	0.40277	0.247291	0.0625918	0.367091
Epn2_Y181	0.395877	0.00192791	0.0189823	-0.0313009	0.732658	0.532777	-0.427178	0.0010502	0.0390772
Ythdc1_S119_S122	1.77513	1.38432e-07	1.23231e-05	1.03295	1.3833e-05	0.000387109	-0.742184	0.000211659	0.0142685
Larp1_T822	-0.00186625	0.987185	0.653958	-0.0123963	0.90555	0.584184	-0.0105301	0.926716	0.83351
Usp39_S46	0.0674983	0.58713	0.530211	-0.0857118	0.447129	0.420282	-0.15321	0.228586	0.586222
Cdk13_T1245	0.170922	0.416043	0.457374	0.282684	0.146581	0.235921	0.111762	0.580105	0.759705
Trappc12_S128_T130	-0.45998	0.0561603	0.171649	-0.0126513	0.945241	0.595082	0.447329	0.0580319	0.355792
Sh3d19_S366	-0.387608	0.0206463	0.0973288	-0.0749916	0.559158	0.468418	0.312616	0.0500992	0.334886
Ddx27_S711	-0.137658	0.217146	0.339026	-0.266954	0.0169482	0.066005	-0.129295	0.245152	0.601188
Rad51ap1_S254	-0.103066	0.247918	0.3607	-0.0372609	0.631334	0.496507	0.0658051	0.450781	0.713003
Dnajc19_T72	0.0332785	0.745222	0.587354	0.170258	0.0817752	0.17007	0.13698	0.185205	0.546716
Mast4_S1906	-0.0244486	0.832842	0.614433	0.0182378	0.860274	0.571705	0.0426864	0.711108	0.793395
Bod1l_S262	-0.0343501	0.686714	0.565809	-0.0342458	0.653525	0.505209	0.000104389	0.999016	0.84461
Fancm_S1637_S1638	-0.161177	0.115324	0.249682	-0.0205422	0.810057	0.557153	0.140635	0.158342	0.515755
Srek1ip1_S94_S96	0.394738	0.00922179	0.0572093	0.684992	7.5621e-05	0.00136428	0.290254	0.0339261	0.283219
Bcorl1_S1029	-0.0780361	0.547876	0.514719	0.011862	0.917536	0.587132	0.0898981	0.481913	0.72652
Nid2_S345	0.260301	0.155616	0.289964	1.36031	1.80017e-06	8.69393e-05	1.10001	2.73136e-05	0.00374633
Polr2a_S1843	0.0249691	0.816507	0.609924	-0.0144605	0.881476	0.576993	-0.0394296	0.709684	0.793081
Orc1_S272_S276	0.114072	0.338271	0.41551	-0.134393	0.226696	0.298374	-0.248465	0.0502286	0.334958
Rbm17_S155	0.738104	0.0100447	0.060639	0.473657	0.0486787	0.125459	-0.264448	0.286589	0.631617
Srrm2_S1397_S1399_S1400	-0.0966088	0.518657	0.503652	0.0219033	0.868038	0.573533	0.118512	0.422987	0.699933
Slain1_S429	0.0908594	0.524584	0.505606	0.0816494	0.526762	0.454355	-0.00921001	0.946291	0.837635
Fnbp4_S437_S439_S440	-0.125908	0.56198	0.520594	-0.331177	0.117569	0.208942	-0.20527	0.357772	0.671685
Med1_S1481	0.252256	0.157345	0.290934	0.22162	0.167629	0.254518	-0.0306361	0.853166	0.822526
Tuba3b_T334	-0.00834692	0.929849	0.640256	0.212553	0.0261635	0.0874053	0.2209	0.0357698	0.290808
Uhrf1_S161	-0.0632329	0.553603	0.517072	-0.0476727	0.617013	0.49126	0.0155602	0.882669	0.827823
Melk_T474_S490	-0.00875565	0.94389	0.643472	-0.353194	0.0102956	0.0479825	-0.344439	0.0177903	0.213193
Trim28_S601	-0.120891	0.413258	0.455634	-0.0872545	0.506178	0.446325	0.0336368	0.81503	0.814657
Jpt2_T76	-0.198645	0.113374	0.247189	-1.32368	9.9281e-08	1.31284e-05	-1.12503	1.41991e-06	0.00075626
Hid1_S655	-0.016871	0.935446	0.641436	-0.230504	0.247625	0.313036	-0.213633	0.318004	0.651417
Ndrg3_S349_S352	0.250751	0.297067	0.391862	0.139368	0.521179	0.452263	-0.111384	0.620924	0.770763
Tesk2_T394_T396	0.245991	0.25657	0.366519	0.243974	0.217236	0.292598	-0.00201741	0.991907	0.844108
Q922M7_S189	-1.49498	2.14257e-07	1.63292e-05	-0.592997	0.000173219	0.00252349	0.901979	3.09108e-05	0.00403732
Tcof1_S662	0.271504	0.177404	0.308548	0.157694	0.383914	0.389967	-0.11381	0.538487	0.745889
Dtl_S511_T515	0.0442799	0.733119	0.583239	0.0368587	0.751072	0.537946	-0.00742114	0.954194	0.838284
Aqr_T771	-0.0389217	0.666453	0.559317	-0.139984	0.103124	0.193755	-0.101062	0.274296	0.6234
Cry1_S576	-0.293926	0.229571	0.347708	-0.136688	0.520883	0.452135	0.157238	0.509636	0.735982
Msh6_S252	0.44273	0.0553708	0.170531	0.290391	0.145622	0.235279	-0.15234	0.473783	0.72248
Tmem131_S1626	0.0264197	0.815794	0.609771	-0.0481796	0.639412	0.499365	-0.0745992	0.509496	0.735925
Pkp4_Y1166	-0.496429	9.33333e-05	0.00183106	-0.431599	0.000114722	0.00184067	0.0648309	0.453473	0.714612
Mybbp1a_T1204	0.0659377	0.68428	0.56512	-0.118543	0.431167	0.413416	-0.184481	0.261993	0.614227
Racgap1_S113	0.0834983	0.5507	0.515844	-0.148769	0.261562	0.321859	-0.232268	0.111604	0.454238
Arhgap21_S453	0.525615	0.0145748	0.0780813	0.129317	0.452265	0.423087	-0.396298	0.0479789	0.328606
Foxm1_S714	0.0343263	0.79244	0.602396	0.0247479	0.832831	0.563968	-0.00957834	0.940242	0.836666
Fam129b_S670_S695_S699	-0.212	0.310194	0.399897	-0.00799522	0.964038	0.599358	0.204005	0.318071	0.651417
Morc3_S599	-0.168107	0.417964	0.458156	0.13926	0.450809	0.422191	0.307368	0.151055	0.50633
Nynrin_T592_T598	0.159062	0.210279	0.333978	0.121584	0.286353	0.335447	-0.0374787	0.750191	0.801296
Lmtk3_S977	-0.120203	0.479505	0.487232	-0.149586	0.333406	0.36328	-0.0293831	0.859888	0.822526
Rnf17_T380	0.0129193	0.929211	0.640099	0.0483069	0.711427	0.525785	0.0353877	0.801826	0.811208
Nt5c3a_S273	-0.10443	0.344667	0.419043	-0.131195	0.194633	0.275495	-0.0267648	0.803873	0.811539
Mastl_S864	-0.0259961	0.835073	0.615047	-0.0185177	0.868744	0.573664	0.0074784	0.951337	0.837644
Tanc1_S267_S277	0.155022	0.287122	0.386541	-0.0392446	0.765204	0.542762	-0.194267	0.178803	0.539181
Tet1_S385	-0.113044	0.313953	0.401888	-0.175024	0.0959744	0.186303	-0.0619805	0.573923	0.757962
Mdc1_T1298	0.366383	0.00908664	0.0565608	0.0875197	0.436587	0.416225	-0.278863	0.0294459	0.268569
Usp34_S1506_S1509	-0.243088	0.0163622	0.0839876	-0.838966	3.56232e-07	2.82017e-05	-0.595878	2.73384e-05	0.00374633
Nsd1_S1396	0.644319	0.0224674	0.102459	0.730796	0.00697783	0.0373683	0.0864769	0.692615	0.788936
Mafk_S25	0.204062	0.182189	0.312054	-0.00672041	0.960298	0.598343	-0.210783	0.161616	0.520921
Nasp_S227	-0.0421814	0.651557	0.553345	0.116533	0.178983	0.263167	0.158715	0.107691	0.450158
Fez2_S200	-0.067702	0.547773	0.514697	0.0658709	0.513471	0.448968	0.133573	0.245342	0.601323
Eed_S34_T55	0.149356	0.455646	0.474231	-0.20537	0.285912	0.335231	-0.354726	0.0925516	0.429212
Tut4_T858	0.295913	0.118067	0.252824	0.177145	0.294812	0.340832	-0.118768	0.487486	0.728847
Pak2_S141	-0.806014	0.300992	0.394193	-1.07362	0.142035	0.232451	-0.26761	0.738034	0.799561
Deaf1_S48	-0.0377026	0.859784	0.622322	0.0350823	0.853768	0.569658	0.0727849	0.727466	0.796665
Mki67_T1416	0.374284	0.0575595	0.17364	0.300011	0.0879077	0.177636	-0.0742728	0.670803	0.782524
Dctpp1_S162	0.118626	0.653037	0.553978	0.019714	0.934545	0.592408	-0.0989121	0.700019	0.791048
Patl1_S177_S179	0.16855	0.117253	0.251934	-0.0279621	0.764623	0.542574	-0.196512	0.0683688	0.380171
Rbm10_S733_S736_S738	-0.0964605	0.479936	0.48739	-0.229493	0.0812506	0.16936	-0.133032	0.335277	0.662798
Tns3_S1436	-0.210778	0.0893799	0.220322	-0.0349857	0.734372	0.533302	0.175792	0.146185	0.502622
Sash1_S1008	-0.0897173	0.573487	0.525263	0.0456889	0.74374	0.535941	0.135406	0.386701	0.686266
Phf10_S21_S26	-0.0941285	0.383999	0.440101	-0.00560409	0.952858	0.596908	0.0885244	0.408828	0.696098
Atf7ip_S57	0.228863	0.119575	0.254677	0.459104	0.00295723	0.0201731	0.230241	0.10399	0.444073
Cic_S2299_S2311	0.592476	0.000296302	0.00450934	0.396851	0.00303675	0.0205755	-0.195625	0.0963086	0.433949
Pum1_S714	-1.21567	1.32599e-07	1.20977e-05	-0.895837	8.5072e-07	4.96941e-05	0.319837	0.00992558	0.157887
Srrm1_S635	0.0813628	0.480696	0.487629	0.214989	0.0537973	0.132974	0.133626	0.248235	0.603735
Champ1_S448	0.160512	0.273525	0.378272	0.230242	0.0916896	0.181798	0.0697294	0.624968	0.771721
Acss2_S263_S267	-0.0103432	0.919054	0.637497	0.0227618	0.803085	0.555294	0.033105	0.741701	0.800171
Brd2_S631	0.373285	0.1108	0.244241	0.382802	0.0741693	0.161173	0.00951742	0.964341	0.838861
Jmy_S130	-0.208464	0.122958	0.258627	-0.205215	0.0932071	0.183452	0.00324878	0.979668	0.841292
Skt_S359_S361	-0.238402	0.0235096	0.10493	-0.250936	0.0103278	0.0480153	-0.0125341	0.892667	0.829519
Tle4_S206_S208	0.112249	0.368452	0.431997	-0.112573	0.329955	0.361521	-0.224822	0.084052	0.411844
Erf_T357_S371	0.309114	0.182523	0.312256	0.28793	0.173574	0.259092	-0.0211838	0.919359	0.832852
Kat7_S126	-0.423942	0.0510028	0.162748	-0.0261875	0.878159	0.576059	0.397754	0.0617057	0.364529
Jpt1_S87	0.0472913	0.580612	0.528252	0.133859	0.0990801	0.18973	0.0865679	0.315516	0.649723
Actb_S323	-0.0774081	0.750257	0.589073	-0.1089	0.619598	0.491814	-0.0314918	0.89517	0.830002
Mllt10_S370	-0.123498	0.423875	0.460542	-0.409006	0.0117066	0.0519238	-0.285507	0.0835149	0.410739
Znf687_S1191	-0.146389	0.2893	0.387456	-0.0458814	0.701425	0.522404	0.100507	0.454117	0.714847
Gtf2i_S146	-0.217114	0.0579253	0.174229	-0.176641	0.0800488	0.168078	0.0404724	0.699946	0.791048
Adar_S645	-0.262661	0.100176	0.232729	-0.344716	0.0246291	0.0838862	-0.0820546	0.591517	0.762663
Ninl_S114	0.144922	0.203228	0.329102	-0.0036007	0.971054	0.601179	-0.148522	0.187894	0.549588
Eif3h_S14_S15	-0.168798	0.207071	0.331967	-0.140872	0.236112	0.305211	0.0279258	0.827296	0.81815
Mtcl1_S74	0.0118441	0.974878	0.651225	-0.0736757	0.827431	0.562306	-0.0855198	0.819733	0.815788
Zranb1_S697	0.0538132	0.673634	0.5616	0.253689	0.0409062	0.113196	0.199876	0.119056	0.463104
Anln_S557	-0.0519772	0.706294	0.573208	-0.0209955	0.864564	0.572632	0.0309817	0.820748	0.815918
Q91Z58_T705	0.0689997	0.597809	0.534287	-0.00464483	0.968405	0.600615	-0.0736445	0.568636	0.756402
Abce1_T42	-0.188527	0.101998	0.234336	-0.0155229	0.872064	0.574636	0.173004	0.128564	0.476847
Cep131_S144	-0.306073	0.128137	0.26327	-0.0282066	0.862769	0.572446	0.277866	0.156084	0.513775
Mga_S1450	-0.289329	0.0295207	0.12035	-0.714736	2.73449e-05	0.000607103	-0.425407	0.00377065	0.0869504
Dlg5_S972	-0.454327	0.0068608	0.0466361	-0.043719	0.721908	0.529144	0.410608	0.0117242	0.171337
Srsf3_S5	-0.247978	0.0271822	0.114431	-0.043242	0.626861	0.494476	0.204736	0.0582995	0.356574
Hipk2_S118	-0.212849	0.314607	0.402354	-0.0440276	0.806778	0.556472	0.168822	0.41312	0.696098
Hspbp1_S354	-0.191446	0.244006	0.358784	-0.13731	0.341367	0.367851	0.0541354	0.731861	0.797356
Nusap1_S246	0.0289677	0.836827	0.615649	-0.181407	0.173142	0.258743	-0.210374	0.153043	0.509178
Ythdc1_S316	-0.144005	0.429149	0.462522	-0.183633	0.26995	0.326272	-0.0396288	0.82421	0.816729
Spen_S1348	-0.000438257	0.996721	0.655895	0.103262	0.291222	0.338519	0.1037	0.336928	0.663395
Nudc_Y224	0.0169389	0.856351	0.621668	0.0290594	0.729201	0.531447	0.0121204	0.896536	0.830393
Eva1b_T72	-0.17194	0.221105	0.341993	-0.272701	0.0450869	0.119873	-0.100761	0.466495	0.720179
Raly_T304	0.185446	0.186408	0.315497	0.0562133	0.651537	0.504224	-0.129233	0.331038	0.660952
Trps1_S1041	0.148626	0.257942	0.367351	0.497858	0.000890644	0.00833392	0.349232	0.0142134	0.187697
Spice1_S240	-0.0622606	0.628263	0.545305	-0.0966059	0.407938	0.402266	-0.0343453	0.787259	0.80828
Syn1_S568	0.0926574	0.407086	0.452273	0.15128	0.144771	0.234649	0.0586229	0.585243	0.760786
Mta3_S547	-0.0549631	0.649416	0.552522	0.239803	0.0393293	0.110867	0.294766	0.0242509	0.246634
Alkbh5_S372_S375_S385	-0.463668	0.0380025	0.139169	0.214622	0.218537	0.293661	0.67829	0.00461114	0.0979551
Actr8_S132	0.0525762	0.600416	0.535071	0.236931	0.0197285	0.0731134	0.184355	0.0807253	0.405121
Ska3_S34	-0.316227	0.0455647	0.153337	-0.372796	0.0128183	0.0551079	-0.0565696	0.694922	0.789596
Cobl_S826_T836	0.00348848	0.974008	0.651058	-0.0467042	0.629971	0.495661	-0.0501927	0.63744	0.775615
Lcor_S37	0.124613	0.388095	0.442339	0.425017	0.00483484	0.0288016	0.300404	0.0398163	0.30563
Safb2_T593	0.0263041	0.797677	0.604398	0.0822328	0.378538	0.387428	0.0559287	0.583613	0.760644
Tgs1_S528	0.0304534	0.807649	0.607191	-0.221065	0.074646	0.161787	-0.251518	0.0638602	0.369809
Fcho2_S487_T491	-0.0484722	0.751699	0.589499	0.0340331	0.802143	0.554994	0.0825053	0.58051	0.759889
Btbd9_S599	0.120669	0.483357	0.488992	-0.0851533	0.592381	0.481882	-0.205822	0.233528	0.590562
Kdm5c_S1329	0.287158	0.0189704	0.0925158	0.287671	0.0111061	0.0502039	0.000512314	0.996018	0.84461
Mis18bp1_S635_S638	0.0926154	0.42754	0.461822	-0.0708423	0.499591	0.443442	-0.163458	0.171532	0.531457
Anln_S139	-0.182301	0.104855	0.237639	-0.0504789	0.593088	0.48206	0.131822	0.224071	0.583232
Bud13_S404_S405_S407_S410	0.146616	0.432282	0.464044	0.00280063	0.986708	0.604743	-0.143815	0.43203	0.704392
Pkp4_S220_S230	-0.18089	0.0745346	0.199405	0.00941517	0.910591	0.585771	0.190305	0.062052	0.3658
Cttnbp2nl_S562_S567	1.63471	1.17264e-05	0.00037263	0.920058	0.0013941	0.0115694	-0.714651	0.00213834	0.0639835
Mybl2_S473	0.0966027	0.378784	0.437325	-0.385801	0.00186711	0.0144393	-0.482404	0.000808819	0.0327412
Map9_S23	0.0567203	0.526622	0.506506	0.00898388	0.910252	0.585679	-0.0477365	0.590461	0.762519
Clspn_S810_S816	0.0728289	0.61757	0.540832	-0.186168	0.183437	0.266691	-0.258997	0.0943908	0.432073
Foxk1_S229_S243	-0.00322039	0.98436	0.653323	-0.0738951	0.622433	0.49313	-0.0706747	0.663406	0.779971
Trex1_S167	0.059586	0.67534	0.562	0.187357	0.15598	0.244341	0.127771	0.35395	0.670382
Slc19a1_S472_S477	-0.0830644	0.530378	0.508274	-0.134918	0.26854	0.325504	-0.0518539	0.691228	0.788776
Jade1_S735	-0.135689	0.238252	0.354864	0.0340016	0.730095	0.531841	0.169691	0.140093	0.493805
Zfx_S269	0.186321	0.197684	0.324954	0.11998	0.353947	0.374373	-0.066341	0.62102	0.770763
Ncaph_S662	-0.00988432	0.92279	0.638485	-0.058028	0.52992	0.455934	-0.0481437	0.636854	0.775398
Pdpk1_S38	-0.0209166	0.830867	0.614138	-0.0457109	0.605517	0.487221	-0.0247943	0.798001	0.81032
Tma16_S219	0.799512	0.000387204	0.00555452	0.865925	9.76269e-05	0.00163616	0.0664128	0.640277	0.776194
Hirip3_S134	0.00294396	0.981356	0.652519	0.215947	0.0750461	0.162216	0.213003	0.108858	0.451251
[truncated: 17,794 more rows]

## Sheet: Fig 1e
Kinase site	log Fc 5 min	log Fc 20 min	logfc5mins_1	logfc5mins_2	logfc5mins_3	logfc20mins_1	logfc20mins_2	logfc20mins_3
Wnk4_S676	2.8012	1.76039	2.81625	2.83406	2.69442	1.74062	1.58036	1.87043
Epha2_S898	0.941183	1.53378	0.209374	0.683582	1.11322	1.41798	1.57939	1.50141
Rps6ka3_S17	1.24934	1.49511	0.920172	1.11326	1.44731	1.44138	1.4715	1.71495
Epha2_S898_S902	0.754603	1.31579	0.388121	0.567394	0.894736	1.19593	1.44199	1.26671
Pak1_S223	0.899069	1.27864	0.834898	1.01868	0.78314	1.11018	1.32504	1.47875
Chek1_S280	1.60083	1.1573	1.3837	1.63046	1.49826	1.11422	1.10811	1.16257
Raf1_S29	1.54986	1.12609	0.815549	1.67903	1.36876	0.950734	1.21131	1.15944
Ulk1_S614	1.73045	1.05623	1.63033	1.5342	1.8364	1.02062	0.903501	1.11145
Map3k3_S337	1.37121	1.03097	1.24482	1.48371	1.22477	0.961279	1.03086	1.0753
Chek1_S280_S284	1.60175	0.857718	1.74621	1.34014	1.86011	0.779803	0.753764	1.04029
Atr_S438	1.13606	0.82979	0.763265	1.229	0.982531	0.809679	0.846653	0.76342
Stk17b_S12	1.32056	0.629874	1.23377	1.20833	1.37737	0.711459	0.427439	0.689397
[truncated: 1 more rows]

[truncated: 44 more sheets: Fig 2a, Fig 2e, Fig 3b, Fig 3d, Fig 3e, Fig 4c, Fig 4d, Fig 4f, Fig 4g, Fig 4h, Fig 4i, Fig 4j, Fig 5a, Fig 5b, Fig 5d, Fig 5e, Fig 6a&c, Fig 6b&d, Statistical values Fig 6a&c, Statistical values Fig 6b&d …]
